# Supplementary material for: Assessment of genetic variation for the LINE-1 retrotransposon from next generation sequence data
Source: BMC Bioinformatics. 2010 Oct 28;11(Suppl 9):S12. doi: 10.1186/1471-2105-11-S9-S12 (PMC2967742; doi:10.1186/1471-2105-11-S9-S12)
Supplement: Additional file 1 [file 1471-2105-11-S9-S12-S1.txt]

#This file should be viewed with a basic text editor in a constant width font such as Courier
#The loci are separated with a row of asterisks.
#The loci begin with Chr_<chr#>_<chr_position> where the chr_position represents the position of the base flanking the 5' end of LINE1

#Evidence for each individual within the locus begins with Individual's ID and an indication of the finding
#Y = evidence of L1 insertion exists for the individual
#N = no evidence of L1 insertion exists for the individual
#+/- = evidence exists of heterozygous insertion

#Within the record for each individual each alignment set is begun with Chr_<chr#>_<chr_position>_<L1+ or L1-> 
#	L1+ if the alignment contains LINE1
#	L1- if the aligment does not contain LINE1

Chr_2_144021434

NA12878  +/-

Chr_2_144021434_L1-
        SRR000927.92845.1  ----------------------------------CTTTTCCCTGGTTGATTACCATTTGGTAATCCTTAAGTTAAAAGGAATCATTTTAAAGGTGGGAATTAAATTGGATGTATAGAGGCTATATACACAAACAAGCCTGATCCATAAAGAATCACAGCAAATGGAAACCAGGAAATAATATTTTTGAAAGTATACTACTGCCTATACTTCCGGATTCCAAAGGTATAGATAAGCATCTCCAATTAATAAAAAAAAAAATTGGTTAGATATTGTGGCAAGAACTAAGTATAAATATAAGGGAAAATTCTAATAATGTTGGAACCGAAAGGGTTTGAATT
        SRR000931.313526.1  ---------------------------------CTTTTCCCTGGTTGATTACCATTTGGTAATCCTTAAGTTAAAAGGAATCATTTTAAAGGTGGGAATTAAATTAGATGTATAGAGGCTATATACACAAACAAGCCTGATCCATAAAGAATCACAGCAAATGGAAACCAGGAAATAATATTTTTGAAAGTATACTACTGCCTATACTTCCGGATTCCAAAGGTATAGATAAGCATCTCCAATTATAAAAAAAAAAATTGGTTAGATATTGTGGCAAGAACTAAGTATAAATATAAGGGAAAATTCTAATAATGTTGGAACCGAAAGGGTTTGAATT
        SRR000949.47801  GCCAGCCCGCTCAGCACTGGAACTTTTTCCCCTTGTCTTTTCCCTGGTTGATTACCATTTGGTAATCCTTAAGTTAAAAGGAATCATTTTAAAGGTGGGAATTAAATTAGATGTATAGAGGCTATATACACAAACAAGCCTGATCCATAAAGAATCACAGCAAATGGAAA
        SRR000964.23789  GCCAGCCCGCTCAGCACTGGAACTTTTTCCCCTTGTCTTTTCCCTGGTTGATTACCATTTGGTAATCCTTAAGTTAAAAGGAATCATTTTAAAGGTGGGAATTAAATTAGATGTATAGAGGCTATATACACAAACAAGCCTGATCCATAAAGAATCACAGCAAATGGAAA
        SRR000980.422443  CCAGCCCGCTCAGCACTGGAACTTTTTCCCCTTGTCTTTTCCCTGGTTGATTACCATTTGGTAATCCTTAAGTTAAAAGGAATCATTTTAAAGGTGGGAATTAAATTAGATGTATAGAGGCTATATACACAAACAAGCCTGATCCATAAAGAATCACAGCAAATGGAAA
        SRR000980.525830  CCAGCCCGCTCAGCACTGGAACTTTTTCCCCTTGTCTTTTCCCTGGTTGATTACCATTTGGTAATCCTTAAGTTAAAAGGAATCATTTTAAAGGTGGGAATTAAATTAGATGTATAGAGGCTATATACACAAACAAGCCTGATCCATAAAGAATCACAGCAAATGGAAA
        SRR000994.102926.1  TGCCAGCCCGCTCAGCACTGGAACTTTTTCCCTGTCTTTCCTGGTTGATTACCATTTGGTAATCCTTAAGTTAAAAGGAATCATTTTAAAGGTGGGAATTAAATTAGATGTATAGAGGCTATATACACAAACAAGCCTGATCCATAAAGAATCACAGCAAATGGAAAGTTGGAACCGAAAGGGGTTTTGAATTCAAACCCTTTCGGTTCCAACACCAACACAGAGACACTGAGAAATGGTTGAATG
        SRR000994.545041.1  AGCCCGCTCAGCACTGGAACTTTTTCCCCTTGTCTTTTCCCTGGTTGATTACCATTTGGTAATCCTTAAGTTAAAAGGAATCATTTTAAAGGTGGGAATTAAATTAGATGTATAGAGGCTATATACACAAACAAGCCTGATCCATAAAGAATCACAGCAAATGGAAAGTTGGAACCGAAAGGGTTTTGAAATTTCAAAACCCTTTCGGTTCCAACACCAACACAGAGACACTGAGAAATGGTTGAATG
        SRR000994.386545  CCTTGCAGCCCGCTCAGCACTGGAACTTTTCCCTGTCTTTCCCTGGTTGATTACCATTTGGTAATCCTTAAGTTAAAAGGAATCATTTTAAAGGTGGGAATTAAATTAGATGTATAGAGGCTATATACACAAACAAGCCTGATCCATAAAGAATCACAGCAAATGGAAA
        SRR002583.433787  -----------------------------------CTTTTCCCTGGTTGATTACCATTTGGTAATCCTTAAGTTAAAAGGAATCATTTTAAAGGTGGGAATTAAATTAGATGTATAGAGGCTATATACACAAACAAGCCTGATCCATAAAGAAATCACAGCAAATGGAAACCAGGAAATAATATTTTTGAAAGTATACTACTGCCTATACTTCCGGATTCCAAAGGTATAGATAAGCATCTCCAATTATAAAAAAAAAAATTGGTTAGATATTGTGGCAAGAACTAAGTATAAATATAAGGAAATTCAACCTTC
        SRR002670.17666  TATCACATTAGCCACACTGGAACTTTTTCCCCTTGTCTTTTCCCTGGTTGATTACCATTTGGTAATCCTTAAGTTAAAAGGAATCATTTTAAAGGTGGGAATTAAATTAGATGTATAGAGGCTATATACACAAACAAGCCTGATCCATAAAGAATCACAGCAAATGGAAACCAGGAAATAATATTTTTGAAAGTATACTACTGCCTATACTTCCGGATTCCAAAGGTATAGATAAGCATCTCCAATTATAAAAAAAAAATTA
        SRR002670.278731  ATCACATTAGCCACACTGGAACTTTTTCCCCTTGTCTTTTCCCTGGTTGATTACCATTTGGTAATCCTTAAGTTAAAAGGAATCATTTTAAAGGTGGGAATTAAATTAGATGTATAGAGGCTATATACACAAACAAGCCTGATCCATAAAGAATCACAGCAAATGGAAACCAGGAAATAATATTTTTGAAAGTATACTACTGCCTATACTTCCGGATTCCAAAGGTATAGATAAGCATCTCCAATTATAAAAAAAAAAAATTAGG
        SRR002672.74961  TATCACATTAGCCACACTGGAACTTTTTCCCCTTGTCTTTTCCCTGGTTGATTACCATTTGGTAATCCTTAAGTTAAAAGGAATCAT
        SRR003164.892255  ATCACATTAGCCACACTGGAACTTTTTCCCCTTGTCTTTTCCCTGGTTGATTACCATTTGGTAATCCTTAAGTTAAAAGGAATCATTTTAAAGGTGGGAATTAAATTAGATGTATAGAGGCTATATACACAAACAAGCCTGATCCATAAAGAATCACAGCAAATGGAAACCAGGAAATAATATTTTTGAAAGTATACTACTGCCTATACTTCCGGAT
        SRR003167.82094 ATATCACATTAGCCACACTGGAACTTTTCCCCTTGTCTTTTCCCTGGTTGATTACCATTTGGTAATCCTTAAGTTAAAAGGAATCATTTAAAGG
        SRR003183.738710 TATATCACATTAGCCACACTGGAACTTTTCCCTTGTCTTTCCCTGGTTGATTACCATTTGGTAATCCTTAAGTTAAAAGGAATCATTT
        SRR003688.295896 ------------------------------------------------------------GTAATCCTTAAGTTAAAAGGAATCATTTT
        SRR003745.479935 ATCACATTAGCCACACTGGAACTTTTTCCCCTTGTCTTTTCCCTGGTTGATTACCATTTGGTAATCCTTAAGTTAAAAGGAATCATTTTAAAGGTGGGAATTAAATTAGATGTATAGAGGCTATATACACAAACAAGCCTGATCCATAAAGAATCACAGCAAATGGAAACCAGGAAATAATATTTTTGAAAGTATACTACTGCCTATACTTCCGGATTCCAAA
        SRR003779.366366 TATATCACATTAGCCACACTGGACTTTTCCCTTGTCTTTTCCCTGGTTGATTACCATTTGGTAATCCTTAAGTTAAAAGGAATCATTTTAAAGGTGGGAATTAAATTAGATGT
        SRR006421.14392755 TAACTTAAGGATTACCAAATGT

Chr_2_144021434_L1+

	3' end of insertion
        SRR003161.820152 ATCACATTAGCCACACTGGAACTTTTTCCCCTTGTCTTTTCCCTGGTTGATTACCATTTGGTAATCCTTAAGTTAAAAGGAATCT*ATTTTTATTTTTTTNTTTTTTTNTTTTTTTNTTTTTTNTTTTTT
        SRR003686.371003 ATATCACATTAGCCACACTGGAACTTTTCCCTTGTCTTTTCCCTGGTTGATTACCATTTGGTAATCCTTAAGTTAAAAGGAATCT*ATTTTTATTTTTTTTTTTTTTTTTNTTTTTTTTTTTTTTTTTTTTTATTTATACTCTAAGTTTTAGGGTACATGTGCACA

	5' end of insertion
        SRR000940.388817 AGCCCGCTCAGGTCGCTCACGCTGGGAGCTGTAGACCGGAGCTGTTCCTATTCGGCCATCTTGGCTCCTCCCCC*AAAAGGAATCATTTTAAAGGTGGGAATTAAATTAGATGTATAGAGGCTATATACACAAACAAGCCTGATCCAT
        SRR001622.470375 -------------------------------------------------------CCATCTTGGCTCCTCCCCC*AAAAGGAATCATTTTAAAGGTGGGAATTAAATTAGATGTATAGAGGCTATATACACAAACAAGCCTGATCCATAAAGAATCACAGCAAATGGAAACCAGGAAATAATATTTTTGAAAGTATACTACTGCCTATACTTCCGGATTCCAAAGGTATAGATAAGCATCTCCAATTATAAAAAAAATTAGGTTAGATATTGTGGCAAGAACTAAGTATAAATATAAGGAAATTACTAAT
        SRR001623.376488 -------------------------------------------------------CCATCTTGGCTCCTCCCCC*AAAAGGAATCATTTTAAAGGTGGGAATTAAATTAGATGTATAGAGGCTATATACACAAACAAGCCTGATCCATAAAGAATCACAGCAAATGGAAACCAGGAAATAATATTTTTGAAAGTATACTACTGCCTATACTTCCGGATTCCAAAGGTATAGATAAGCATCTCCAATTATAAAAAAAATAGTTG
        SRR002584.269416 CAAAACCCTTTCGGTTCCAACCTGGGAGCTGTAGACCGGAGCTGTTCCTATTCGGCCATCTTGGCTCCTCCCCC*AAAAGGAATCATTTTAAAGGTGGGAATTAAATTAGATGTATAGAGGCTATATACACAAACAAGCCTGATCCATAAAGAATCACAGCAAATGGAAACCAGGAAATAATATTTTTGAAAGTATACTACTGCCTATACTTCCGGATTCCAAAGGTATAGATAAGCATCTCCAATTA
        SRR002628.174234 CCGTCTTCTGCGTCGCTCACGCTGGGAGCTGTAGACCGGAGCTGTTCCTATTCGGCCATCTTGGCTCCTCCCCC*AAAAGGAATCATTTTAAAGGTGGGAATTAAATTAGATGTATAGAGGCTATATACACAAACAAG
        SRR003083.8580427                                                 ACTCGGCCATCTTGACTCCTCCCCC*AAAAGGAATCA
        SRR003161.361016 CCGTCTTCTGCGTCGCTCACGCTGGGAGCTGTAGACCGGAGCTGTTCCTATTCGGCCATCTTGGCTCCTCCCCC*AAAAGGAATCATTTTAAAGGTGGGAATTAAATTAGATGTATAGAGGCTATATACACAAACAAGCCTGATCCATAAAGAATCACAGCAAATGGAAACCAGGAATAATATTTTAG
        SRR003709.200687 CCGTCTTCTGCGTCGCTCACGCTGGGAGCTGTAGACCGGAGCTGTTCCTATTCGGCCATCTTGGCTCCTCCCCC*AAAAGGAATCATTTTAAAGGTGGGAATTAAATTAGATGTATAGAGGCTATATACACAAACAAGCCTGATCCATAAAGAATCACAGCAAATGGAAACCAGGAAATAATATTTTTGAAAGTATACTACTGCCTATACTTCCGGATTCGTTGGAACCGAAAGGGTTTGAATTCCGGGTTTTTAAAAACCCTTTCGG
        SRR005496.4529385                                                        NANCTNGGCTCCTCCCCC*AAAAGGAATCATTTTAAAGGTGGGAATTAAATT

NA12891 +/-

Chr_2_144021434_L1-
        SRR003206.2665930 3017HAAXX ----------------------------------------GATTACCATTTGGTAATCCTTAAGTTAAAAGGAATCATTTTAAAGGTGGGA
        SRR003207.2529411 3017HAAXX -------------------------------------------TACCATTTGGTAATCCTTAAGTTAAAAGGAATCATTTTAAAGGTGGGAATT
        SRR003210.13759809 30BCLAAXX ----------------------------------------------------TAATCCTTAAGTTAAAAGGAATCATTTTAAAGGTGGGAATTAAATTAGATGTATAGAGGCTATATACACACACAAG
        SRR003211.16462188 30BCLAAXX --CACACTGGAACTGTTTCCCCTTGTCTTTTCCCTGGTTGATTACCATTTGGTAATCCTTAAGTTAAAAGGAATCATT
        SRR003212.9355593 30BCLAAXX ATCTACACTGGAACTTTTTCCCCTTGTCTTTTCCCTGGTTGATTACCATTTGGTAATCCTTAAGTTAAAAGGAATC
        SRR003227.6420732 302P8AAXX -----------------------------------TGGTTGATTACCATTTGGTAATCCTTAAGTTAAAAGGAATCATTTTATTTT
        SRR005664.2893191 304TYAAXX -------------------------------TCCCTGGTTGATTACCATTTGGTAATCCTTAAGTTAAAAGGAATCATTTTA
Chr_2_144021434_L1+
        SRR003209.5297226 3017HAAXX                                     TCCTATTCGGCCATCTTGGCTCCTCCCCC*AAAAGGAATCATTTTAAAGGAG
        SRR005668.4731942 304TYAAXX                                     --------GGCCATCTTGGCTCCTCCCCC*AAAAGGAATCATTTTAAAGGTGGGAATTAA
        SRR005671.5020173 30AYPAAXX                                     ----ATTCGGCCATCTTGGCTCCTCCCCC*AAAAGGAATCATTTTAAAGGTGGGAA


NA12892 N

Chr_2_144021434_L1-
        SRR005725.2033705 30B0UAAXX -----------------------------TTTACCTGGTTGATTACCATTTGGTAATCCTTAAGTTAAAAGGAATCATTT
        SRR005728.2748713 30BBNAAXX -----------------TTCCCCTTGTCTTTTCCCTGGTTGATTACCATTTGGTAATCCTTAAGTTAAAAGGAATCATTTTAAAGGTGGGAAN
        SRR005728.6632572 30BBNAAXX AGCCACACTTGCACTTTTTCCCCTTGTCTTTTCCCTTGTTGATTACCATTTGGTAATCCTTAAGTTAAAAGGAATC
        SRR005729.266285 30BBNAAXX -----------------TTTCCCCTTGTCTTTTCCCTGGTTGATTACCATTTGGTAATCCTTAAGTTAAAAGGAATCATTTTAAAGGTGGGTA
        SRR003084.3310093 203PCAAXX -----------------------------------------------ATTTGGTAATCCTTAAGTTAAAAGGAATCATTTTAA
        SRR003096.13098452 3046HAAXX -------------------------------------------------------TCCTTAAGTTAAAAGGAATCATTTTAAAGGTGGGAATTAAATTAGATGTAT
        SRR003450.3133632 303KRAAXX ---------------------------------------TGATTACCATTTGGTAATCCTTAAGTTAAAAGGAATCA

Chr_2_144021434_L1+

*****************************
Chr_3_38601086

NA12878 +/-

Chr_3_38601086_L1-
        SRR001551.66983 -------------ACAGTAAAATAATGGGTAGATGAACAGATAAGTAAATGAATGAAAACAGAATGAGTAAATAATGAATAAATAGGTAAGTAAGTGGGTAAATGAATGAATGAG
        SRR002586.430049 -------------------------GGGTAGATGAACAGATAAGTAAATGAATGAAAACAGAATGAGTAAATAATGAATAAATAGGTAAGTAAGTGGGTAAATGAATGAATGAG
        SRR002663.9494 ATTGATAGTGTATGACAGTAAAATAATGGGTAGATGAACAGATAAGTAAATGAATGAAAACAGAATGAGTAAATAATGAATAAATAGGTAAGTAAGTGGGTAAATGAATGAATGAGCAAAATGCAGTGAAGAGGCCAGGCACAGTGGCTCACACCTGTAATCCCGGCACTTTGGGAGGCCGAGGTGGCGG
        SRR003166.1150052 TAGTGTATGACNGGTAAAATAAATGGGTAGATGAACAGATAAGTAAATGAATGAAAACAGAATGAGTAAATAATGAATAAATAGGTAAGTAATGGGTAAATGAATGAATGAGCAAAATGCAGTGAAGAGGCCAGGCACAGTGGCTCACACCTGTAATCCCGGCACTTTGGGAGGCCGAGGTGGCGGATCACCTGAGCTCAGGAGTTTGAGACCAGACCGGCCAACATGGTGAAACC
        SRR003168.760663 ------------------------------------------AGTAAATGAATGAAAACAGAATGAGTAAATAATGAATAAATAGGTAAGTAAGTGGGTAAATGAATGAATGAGCAAAATGCAGTGAAGAGGCCAGGCACAGTGGCTCACACCTGTAATCCCGGCACTTTGGGAGGCCGAGGTGGCGGATCACCTGAGCTCAGGAGTTTGAGACCAGACCGGCCAACATGGTGAAACCCCGTCTCTACTAAAAATACAAAAAATTAGTCAGGCGTGGTACATGCCTGTGATCCCAGCTACTAGGGAGGCTGAGGCAGAAGAATCACTTGAACCTGTGAGCAGAGGTTGCAGTGAGTCGAAATGGCGCCATTGCGACTCTAGCCTGGCGACAA
        SRR003174.26798 ---------------------------------------------------------------ATGAGTAAATAATGAATAAATAGGTAAGTAAGTGGGTAAATGAATGAATGAGCAAAATGCAGTGAAGAGGCCAGGCACAGTGGCTCACACCTGTAATCCCGGCACTTTGGGAGGCCGAGGTGGCGGATCACCTGAGCTCAGGAGTTTGAGACCAGACCGGCCAACATGGTGAAACCCCGTCTCTACTAAAAATACAAAAAATTAGTCAGGCGTGGTACATGCCTGTGATCCCAGCTACTAGGGAGGCTGAGGCAGAAGAATCACTTGAACCTGTGAGGCAGAGGTTGCAGTGAGTCGAAATGGCGCCATTGCACTCTAGCCTGGGCGACAAGAGTGAAACTCAGTCTCAAAAAAAAAAAAAAACTAGACGGTGAGTGAGTGAATGGATGGATGGGTCAATGAGTGAGTAAGTAGACAACTGGATAGATAGATGAGTAGATAGATGGAATTGGTGAATGAGTGAAT
        SRR003689.528721 TGATAGTGTATGACAGTAAAATAATGGGTAGATGAACAGATAAGTAAATGAATGAAAACAGAATGAGTAAATAATGAATAAATAGGTAAGTAAGTGGGTAAATGAATGA
        SRR003784.407677 TGATAGTGTATGACAGTAAAATAATGGGTAGATGAACAGATAAGTAAATGAATGAAAACAGAATGAGTAAATAATGAATAAATAGGTAAGTAAGTGGGTAAATGAATGAATGAGCAAAATGCAGTGAAGAGGCCAGGCACAGTGGCTCACACCTGTAATCCCGGCACTTTGGGAGGCCGAGGTGGCGGATCACCTGAGCTCAGGAGTTTGAGACCAGACCCGGCCAAC
        SRR005999.187502 --------------------------------------------CTCGAGAATTCTGGATCCTCGAGTAAATAATGAATAAATAGGTAAGTAAGTGGGTAAATGAATGAATGAGCAAAATGCAGTGAAGAGGCCAGGCACAGTGGCTCACACCTGTAATCCCGGCACTTTGGGAGGCCGAGGTGGCGGATCACCTGAGCTCAGGAGTTTGAGGCCAGACCGGCCAACATGGTGAAACCCCGTCTCTACTAAAAATACAAAAAAATTAGTCAGGCGTGGTACATGCCTGTGATCCCAGCTACTAGGGAGGCTGAGGCAGAAGAATCACTTGAACCTGTGAGGCAGAGGTTGCAGTGAGTCGAAATGGCGCCATTGCACTCTAGCCTGGGCGACAAGAGTGAAACTCAGTCTCAAAAAAAAAAAAAAAAATGACGGTGAGTGAGTGAATGGATGGATGGGTCAATGAGTGAGTAAGTAGACAACTGGATAGATAGAATGAGTAGATAGATGGAATTGGTGAAGTGAGTGAATGGTGAGTTGATAG

Chr_3_38601086_L1+
        SRR001639.328730 ---------------ATTATAAATAAAACAAAGAAGAATATAGAAAAAAAAAAAAAAAAGAAATGAGTAAATAATGAATAAATAGGTAAGTAAGTGGGTAAATGAATGAATGAGCAAAATGCAGTGAAGAGGCCAGGCACAGTGGCTCACACCTGTAATCCCGGCACTTTGGGAGGCCGAGGTGGCGGATCACCTGAGCTCAGGAGTTTGAGACCAGACCCGGCC
        SRR001639.497774 CCCTTTCGGTTCCAACATTATAAATAAAAACAAAGAAGAATATGAAAAAAAAAAAAAAAGAAATGAGTAAATAATGAATAAATAGGTAAGTAAGTGGGTAAATGAATGAATGAGCAAAATGCAGTGAAGAGGCCAGGCACAGTGGCTCACACCTGTAATCCCGGCACTTTGGGAGGCCGAGGTGGCGGATCACCTGAGCTCAGGAGTTTGAGACCAGACCGGCCAACATGGGTCGAAACCCCCGTNTCTAACTAAAAAATACAAAAAA
        SRR002581.405191 AAAAATTAAATAAAATAAAACAAAAGAAAGAAATAATGAAAAAAANAAAAAAAAAAAAAGAAATGAGTAAATAATGAATAAATAGGTAAGTAAGTGGGTAAATGAATGAATGAGCAA
        SRR002593.230676 ------------------TAAATAAAACAAAGAAAGAATATGAAAAAAAAAAAAAAAAAGAAATGAGTAAATAATGAATAAATAGGTAAGTAAGTGGGTAAATGAATGAATGAGCAAAATGCAGTGA
        SRR003742.37213 -------------------------------------AATGAAANAAAAAAAAAAAAAAGAAAATGAGTAAATAATGAATAAATAGGTAAGTAAGTGGGTAAATGAATGAATGAGCAAAATGCAGTGAAGAGGCCAGGCACAGTGGCTCACACCTGTAATCCCGGCACTTTGGGAGGCCGAGGTGGCGGATCACCTGAGCTCAGGAGTTTGAGACCAGACCGGCCAACATGGT

        SRR000921.50547  -----------------------TAGGGTAGATGAACAGATAAGTAAATGAATGAAAACAGAATGAGTAAATAATGGA*GGGGAGGAGCCAAGATGGCCGAATAGGAACAGCTCCGGCCTACAGCTCCCAGCGTGAGCGACGCAGAAGACGGTGATTTCTGCATTTCCAT
        SRR000934.23700 ------------------------TAGGGTAGATGAACAGATAAGTAAATGAATGAAAACAGAATGAGTAAATAATGGA*GGGGAGGAGCCAAGATGGCCGAATAGGAACAGCTCCGGTCTACAGCTCCCAGTCGTGAGCGACGCAGAAGACGGTGATTTCTGCATTTCCAT
        SRR000934.27067 ------------------------TAGGGTAGATGAACAGATAAGTAAATGAATGAAAACAGAATGAGTAAATAATGGA*GGGGAGGAGCCAAGATGGCCGAATAGGAACAGCTCCGGTCTACAGCTCCCAGCGTGAGCGACGCAGAAGACGGTGATTTCTGCATTTCCAT
        SRR000952.57787 ------------------------TAGGGTAGATGAACAGATAAGTAAATGAATGAAAACAGAATGAGTAAATAATGGA*GGGGAGGAGCCAAGATGGCCGAATAGGAACAGCTCCGGTCTACAGCTCCCAGCGTGGGAGCGACGCAGAAGACGGTGATTTCTGCATTTCCAT
        SRR000952.69484 -------------------------TGGGTAGATGAACAGATAAGTAAATGAATGAAAACAGAATGAGTAAATAATGGA*GGGGAGGAGCCAAGATGGCCGAATAGGAACAGCTCCGGTCTACAGCTCCCAGCGTGAGCGACGCAGAAGACGGTGATTTCTGCATTTCCAT
        SRR001633.194683 --------------------TAAATGGGTAGATGAACAGATAAGTAAATGAATGAAAACAGAATGAGTAAATAATGGA*GGGGAGGAGCCAAGATGGCCGAATAGGAACAGCTCCGGT
        SRR002647.161577 ------------------------------------------------AATAGAAAACAAGAATGAGTAAATAATGGA*GGGGAGGAGCCAAGATGGCCGAATAGGAACAGCTC
        SRR002667.263027 TGATAGTGTATGACAGTAAAATAATGGGTAGATGAACAGATAAGTAAATGAATGAAAACAGAATGAGTAAATAATGGA*GGGGAGGAGCCAAGATGGCCGAATAGGAACAGCTCCGGTCTACAGCTCCCAGCGTGAGCGACGCAG
        SRR003024.213005 ----------------------------------------------------------------GAGTAAATAATGGA*GGGGAGGAGCCAAGATGGCCGAATAGGAACAGCTCCGGTCTACAGCTCCCAGCGTGAGCGACGCAGAAGACGGTGATTTCTGCATTTCCATCTGAGGTACCGGG
        SRR003683.181284 ---------------------------------------ATAAGTAAATGAATGAAAACAGAATGAGTAAATAATGGA*GGGGAGGAGCCAAGATGGCCGAATAGGAACAGCTCCGGTCTACAGCTCCCAGCGTGAGCGACGCAGAAGACGGTGATTTCTGCATTTCCATCTGAGGTACCGGGTTCATCTCACTAGGGAGTGCCAGACAGTGGGCGCAGGCCAGTGTGTGTGCGCACCGTGCGCGAGCCGAAGCAGGGCGAGGCATTGCCTCACCTGGG
        SRR003704.200041 TGATAGTGTATGACAGTAAAATAATGGGTAGATGAACAGATAAGTAAATGAATGAAAACAGAATGAGTAAATAATGGA*GGGGAGGAGCCAAGATGGCCGAATAAGG
        SRR003781.271557 ---------------------TAATGGGTAGATGAACAGATAAGTAAATGAATGAAAACAGAATGAGTAAATAATGGA*GGGGAGGAGCCAAGATGGCCGAATAGGAACAGCTCCGGTGTTGGAACCGAAAGGGTTTGAATTCAAACCCTTTCCGGTTCCAACGATAATGGGTCAGGCTCACCAAGGCACTGCACCATGCCAAGCCATCCAGTCCCAGTTCTATGATGGGGAAACTGAGGCCCAGAGACCTTTAAGACTGCCTGTGACAAACAGCTCCGAGGCTTGAATC
        SRR003781.618784 -------------------------GGGTAGATGAACAGATAAGTAAATGAATGAAAACAGAATGAGTAAATAATGGA*GGGGAGGAGCCAAGAATGGCCGAATAGGAAACAGCTCCGGTGTTGGAACCGAAAGGGTTTGAATTCAAACCCTTTCCGGTTCCAACGATAATGGGTCAGGCTCACCAAGGCACTGCACCATGCCAAGCCATCCAGTCCCAGTTCTATGATGGGGAAACTGAGGCCCAGAGACCTTTAAGACTGCCTGTGACAAACAGCTCCGAGGCTTGAATC
        SRR006424.2643352  -----------------------------------------------GAATGAAAACAGAATGAGTAAATAATGGA*GGGGAGGAGCCAAGAGGGTCGA

NA12891 +/-

Chr_3_38601086_L1-
        SRR003204.16171463 3017HAAXX                      -------------AATGAATGAAAACAGAATGAGTAAATAATGAATAAATAGGTAAGTAAGTGG
        SRR003209.8351831 3017HAAXX                       --ACAGATAAGTAAATGAATGAAAACAGAATGAGTAAATAATGAATAAATAGG
        SRR003210.7399285 30BCLAAXX                       -----------------AATGAAAACAGAATGAGTAAATAATGAATAAATAGGTAAGTAAGTGGGTAAATGAATGAATGAGCAAAATGCAGTG
        SRR003224.8647021 302P8AAXX                       -----------------------------ATGAGTAAATAATGAATAAATAGGTAAGTAAGTGGGTAAATGAATGAATGA
Chr_3_38601086_L1+
        SRR003204.17103032 3017HAAXX                                 TAAATGAATGAAAACAGAATGAGTAAATAATGGA*GGGGAGGAGCCAAGATG

NA12992 +/-

Chr_3_38601086_L1-
        SRR005723.10042357 30B0UAAXX                             ----TAAATGAATGAAAAAAGAATGAGTAAATAATGAATAAATAGGTAAGTAAGT
        SRR005731.3693134 309KCAAXX                             -----------------------ATGAGTAAATAATGAATAAATAGGTAAGTAAGTGGGTAAATGAATGAATGA
        SRR005731.4844301 309KCAAXX                             ---------------------GAATGAGTAAATAATGAATAAATAGGGCAGTAAGTGGGTAAATGTATGAAT
Chr_3_38601086_L1+
        SRR005731.2633922 309KCAAXX                             TGAAAAAAAAAAAAAAAAAAAGAATGAGTAAATAATGAATAAATAGGTAAG

**********************************
Chr_3_82073683

NA12878 +/-

Chr_3_82073683_L1-
        SRR001635.435992  ---------------------------ATCCATAAACATGGGATATCTTTCCATTTACTTGTGACTTCAATTTATTTCATCATCTTATTTCATCATCATTAGTTTTCAGAATACAGATCTTTCATCTCATTTGCTAAATTTGTTCCTAAATATTTTATTGTTTTTATAATATTTTAAATGACATTTTA
        SRR003164.1324671  GCATTTTAATTGTATTAATTCTTTTGATCCATAAACATGGGATATCTTTCCATTTACTTGTGACTTCAATTTATTTCATCATCTTATTTCATCATCATTAGTTTTCAGAATACAGATCTTTCATCT
        SRR005725.4709903 30B0UAAXX                                    NCTTTCCATTTACTNGTGACTTCAATTTATTTCATCATCTTATTTCATCTT

Chr_3_82073683_L1+
        SRR002582.43775  CACCCGTCTTCTGCGTCGCTCACGCTGGGAGCTGTAGACCGGAGCTGTTCCTATTCGGCCATCTTGGCTCCTCCCC*TCATCATCTTATTTCATCATCATTAGTTTTCAGAATACAGATCTTTCATCTCATTTGCTAAATTTGTTCCTAAATATTTTATTGTTGGAACCGAAAGGGTTTGAATTCTTTTCTTTAAGAATGTTGAATATTGGCCCCCACTCTCTTCTGGCTTGTAGGGTTTCT
        SRR003170.945010  ACCCGTCTTCTGCGTCGCTCACGCTGGGAGCTGTAGACCGGAGCTGTTCCTATTCGGCCATCTTGGCTCCTCCCC*TCATCATCTTATTTCATCATCATTAGTTTTCAGAATACAGATCTTTCATCTCATTTGCTAAATTTGTTCCTAAATATTTTATTGTTTTTATAATATTTTAAAATTGACATTTTATCGTTATACTTTTTCAAACAGTTCATTGACAATGTTACAGAAACAACTAGCATTT
        SRR003181.37923  CACCCGTCTTCTGCGTCGCTCACGCTGGGAGCTGTAGACCGGAGCTGTTCCTATTCGGCCATCTTGGCTCCTCCCC*TCATCATCTTATTTCATCATCATTAGTTTTCAGAATACAGATCTTTCATCT

NA12891 Y

Chr_3_82073683_L1-
Chr_3_82073683_L1+
        SRR003215.4784459 30BCLAAXX                                                      TGGCTCCTCCCC*TCATCATCTTATTTCATCATCATTAGTTTTCAGAATACAGATCTTTCATCTCATTTGCTAAATT

NA12892 N

Chr_3_82073683_L1-
        SRR005725.4709903 30B0UAAXX                                    NCTTTCCATTTACTNGTGACTTCAATTTATTTCATCATCTTATTTCATCTT
        SRR003093.10223089 3046HAAXX                                   ---------------TGACTTCAATTTATTTCATCATCTTATTTCATCATCATTATTTTTCATAAT
        SRR003096.11970454 3046HAAXX                                   ATTTCCATTTACTTGTGACTTCAATTTATTTCATCATCTTATTTCATTATT
        SRR003096.12023634 3046HAAXX                                   CTTTCCATTTACTTGTGACTTCAATTTATTTCATCATCTTATTTCATTATT
        SRR003105.6228473 301KPAAXX                                   -CTTTCCATTTACTTGTGACTTCAATTTATTTCATCATCTTATTTCNNNNNG
        SRR003450.1454810 303KRAAXX                                   ------CATTTACTTGTGACTTCAATTTATTTCATCATCTTATT
        SRR003455.8788485 303KRAAXX                                   ------CATTTCCTTGTGACTTCAATTTATTTCATCATCTTATT
Chr_3_82073683_L1+
************************************
NA12878 Y


Chr_3_125073416_L1+

        SRR006420.715856 ---------------------------------------------------AAAAAAAAAAAAAGAATATAGACACAA*AAAACTTCAATGAAATTGAGAAAA
        SRR006421.4753837 -------------------------------------AAAAAAAAAAAAAAAAAAAAAAAAAAGAATATAGACACAA*AAAACTTCAAT
        SRR006424.8962940 ---------------------------------------------------AAAAAAAAAAAAGAATATAGACACAA*AAAACTTCAATGAAATTGAGTAAAC
        SRR002677.80460 -----------------------------------------TATAAANAAAAAAAAAAAAAAAAAGAATATAGACACAA*AAAACTTCAATGAAATTGAGTAAACCAAATCCAGCAATATATAAAAAGATTAATAATATACCA


        SRR000933.405394.1 TAAGGCTACCAATATACCCTGACACCAAAACCAGACAAAGACATCGGATCAATATCCTTCATGAATATAGACACAA*GGGGAGGAGCCAAGATGGCCGAATAGGAACAGCTCCGGTCTACAGCTCCCAGCGTGAGCGTTGGAACCGAAAGGGTTTGAATTCCAGCCTATTTTACATGCCACGTTGAATAGCTGAAACTTTGTCTTTTAGGTAGCAGGGGATTAACATTGTTTTTAACCAGGGGTGTCACAATGA
        SRR000992.137918.1 TAAGGCTACCAATATACCCTGACACCAAAACCAGACAAAGACATCGGATCAATATCCTTCATGAATATAGACACAA*GGGGAGGAGCCAAGATGGCCGAATAGGAACAGCTCCGGTCTACAGCTCCCAGCGTGAGCGTTGGAACCGAAAGGGTTTGAATTCCAGCCTATTTTACATGCCACGTTGAATAGCTGAAATTTTGTCTTTTAGGTAGCAGGGGATTAACATTGTTTTTAACCAGGGGTGTCACAATGA
        SRR000992.171660.1 TAAGGCTACCAATATACCCTGACACCAAAACCAGACAAAGACATCGGATCAATATCCTTCATGAATATAGACACAA*GGGGAGGAGCCAAGATGGCCGAATAGGAACAGCTCCGGTCTACAGCTCCCAGCGTGAGCGTTGGAACCGAAAGGGTTTGAATTCCAGCCTATTTTACATGCCACGTTGAATAGCTGAAATTTTGTCTTTTAGGTAGCAGGGGATTAACATTGTTTTTAACCAGGGGTGTCACAATGA
        SRR001012.265981.1 TAAGGCTACCAATATACCCTGACACCAAAACCAGACAAAGACATCGGATCAATATCCTTCATGAATATAGACACAA*GGGGAGGAGCCAAGATGGCCGAATAGGAACAGCTCCGGTCTACAGCTCCCAGCGTGAGCGTTGGAACCGAAAGGGTTTGAATTCCAGCCTATTTTACATGCCACGTTGAATAGCTGAAATTTTGTCTTTTAGGTAGCAGGGGATTAACATTGTTTTTAACCAGGGGTGTCACAATGA
        SRR001101.444956.1 TAAGGCTACCAATATACCCTGACACCAAAACCAGACAAAGACATCGGATCAATATCCTTCATGAATATAGACACAA*GGGGAGGAGCCAAGATGGCCGAATAGGAACAGCTCCGGTCTACAGCTCCCAGCGTGAGCGACGCAGAAGACGGTGATTTCTGCATTTCCATCTGAGGTACCGGGTTCATCTCACTAGGG
        SRR003011.306967 CATAAGGCTACCAATATACCCTGACACCAAAACCAGACAAAGACATCGGATCAATATCCTTCATGAATATAGACACAA*GGGGAGAGCCAAGATGGCCGAATAGGAACAGCTCCGGTCTACAGCTCCCAGCGTGAGCGACGCAGAAGACGGTNATTTC
        SRR003025.381389 CATAAGGCTACCAATATACCCTGACACCAAAACCAGACAAAGACATCGGATCAATATCCTTCATGAATATAGACACAA*GGGGAGGAGCCAAGATGGCCGAATAGGAACAGCTCCGGTCTACAGCTCCCAGCGTGAGCGACGCAGAAGACGGTGATTTCNG
        SRR003162.735583 CATAAGGCTACCAATATACCCTGACACCAAAACCAGACAAAGACATCGGATCAATATCCTTCATGAATATAGACACAA*GGGGAGGAGCCAAGATGGCCGAATAGGAACAGCTCCGGTCTACAGCTCCCAGCGTGAGCGACGCAGAAGACGGTGATTTCTGCATTTCCATCTGAGGTACCGGGTTCATCTCACTAGGGAGTGCCAGACAGTGGGCGCAGGCCAGTGTGTGTGCGCACCGTGCGCGAGCCGAAGCAGGGCGAGGCATTGCCTCACCTGGGAAGCGCAAGGGGTCAGGGAGTTCCCTTTCCGAGTCAAAGAAAGGGGTGA
        SRR003164.583327 CATAAGGCTACCAATATACCCTGACACCAAAACCNGACAAAGACATCGGATCAATATCCTTCATGAATATAGACACAA*GGGGAGGAGCCAAGATGGCCGAATAGGAACAGCTCCGGTCTACAGCTCCCAGCGTGAGCGACGCAGAAGACGGTGA
        SRR003167.136844 CATAAGGCTACCAATATACCCTGACACCAAAACCAGACAAAGACATCGGATCAATATCCTTCATGAATATAGACACAA*GGGGAGGAGCCAAGATGG
        SRR003181.162902 CATAAGGCTACCAATATACCCTGACACCAAAACCAGACAAAGACATCGGATCAATATCCTTCATGAATATAGACACAA*GGGGAGGAGCCAAGATGGCCGAATAGGAACAGCTCCGGTCTACAGCTCCCAGCGTGAGCGACGCAGAAGACGGTGATTTCTGCATTTCCATCTGAGGTACCGGGTTCATCTCACTAGGGAGTGCCAGACAGTGGGCGCAGGCCAGTGTGTGTGCGCACCGTGCGCGAGCCGAAGCAGGGCGAGGCATTGCCTCACCTGGGAAGCGCAAGGGGTCAGGGAGTTCCCTTTCCGAGTCAAAGAAAGGGGTGACGGACGCACCTGGAAAATCGGGTCACTCCCACTCGAATATTGCGCTTTTCAGACCGGCTTAAGAAACGGCGCACCACGAGACTATATCCCACACCT
        SRR003686.235635 CATAAGGCTACCAATATACCCTGACACCAAAACCAGACAAAGACATCGGATCAATATCCTTCATGAATATAGACACAA*GGGGAGGAGCCAAGATGGCCGAATAGGAACAGCTCCGGTCTACAGCTCCCAGCGTGAGCGACGCAGAAGACGGTGATTTCTGCATTTCCATCTGAGGTACCGGGTTCATCTCACTAGGGAGTG

NA12891  +/- 

Chr_3_125073416_L1-
        SRR003205.7312228 3017HAAXX                          -----------GGATAAATATCATTAATGAATATAGACACAA*AAAACTTCAATGAAATTGAG
        SRR003216.625146 30BCLAAXX                          GACAAAGACATCGGATCAATATCCTTCATGAATATAGACACAA*AAAACTTCAATGAAAGTGAGTAAACANAACACA
        SRR003216.625146 30BCLAAXX                          -ACAAAGACATCGGATCAATATCCTTCATGAATATAGACACAA*AAAACTTCAATGAAATTGTGTAAACCAAATCCAG
        SRR005666.4190546 304TYAAXX                          --AAAGACATCGGATCAATATCCTTCATGAATATAGACACAA*AAAACTTCAAT
Chr_3_125073416_L1+

        SRR003203.4057410 3017HAAXX                          -AAAAAAAAAAAAAAAAAAAAAAAAAAAGAATATAGACACAA*AAAACTTCAA
        SRR003206.10183055 3017HAAXX                          ----------AAAAAAAAAAAAAAAAAGAATATAGACACAA*AAAACTTAATAGAAATTAAA

        SRR003224.5766622 302P8AAXX                                     GGATCAATATCCTTCATGAATATAGACACAA*GGGGAGGAGCCAAGATGGCC

NA12892 Y

Chr_3_125073416_L1-

Chr_3_125073416_L1+
        SRR005733.9817283 309KCAAXX                                        AAAAAAAAAAAAGAATATAGACACAA*AAAACTTCAATGAAATTGAGTAAAC
        SRR013665.9841672 30PTAAAXX                                                AAAAGAATATAGACACAA*AAAACTTCAATGAAATTGAGTAAACCAAATCCAGCAATATATAAAAAGATTAATAATA

        SRR005723.8718307 30B0UAAXX                                                    ATGAATATAGACACAA*GGGGAGGAGCGAAGACGNCCGACTATGAACACTCG
*****************************
Chr3_187854832

NA12878 +/-

Chr3_187854832_L1-
        SRR000940.88960.1 AGGGAGAGCCTGGGTTATTCAATTCCCTGGAGCCAGCCTGGGAGACAAGACCAGGCAGAGAAAATCAAAGGATGGGCCTGAGGCAAACAGAGAGAAACCATTAGGAGCCTTGTTGGAACCGAAAGGGTTGAATCAACCTTCGTTCCAACAAAGGTTACTCTNGTACTACGACACACGTAGGTAAGTTAGTCTC
        SRR000941.195541.1 GGGAGAGCCTGGGTTATTCAATTCCCTGGAGCCAGCCTGGGAGACAAGACCAGGCAGAGAAAATCAAAGGATGGGCCTGAGGCAAACAGAGAGAAACCATTAGGAGCCTTAGCTGGGGTTTCCCAAGGGGTGTTCTATAAGGCCCTTCTCTACTGGTAAAAGGATGGGGAAGGGCCTCAGACTTTGTTTCTCCTTCTATCTACCACCTCCTTTGTCTTTCCAT
        SRR000967.18617.1 GTTTGAATTCAAACCCTTTCGGTTCCAACGAGCCAGCCTGGGAGACAAGACCAGGCAGAGAAAATCAAAGGATGGGCCTGAGGAC
        SRR000967.369686 ------------------------------GAGCCAGCCTGGGAGACAAGACCAGGCAGAGAAAATCAAAGGATGGGCCTGAGGAC
        SRR000974.366022.1 GGGAGAGCCTGGGTTATTCAATTCCCTGGAGCCAGCCTGGGAGACAAGACCAGGCAGAGAAAATCAAAGGATGGGCCTGAGGCAAACAGAGAGAAACCATTAGGAGCCTTGTTGGAACGAAGGTTGATCAACCTTCGTCANAGTNNNCNANNNGGAATTNNNTNNNTNG
        SRR001635.382201 ------AGCCTGGGTTAGTTCAATTCCCTGGAGCCAGCCTGGGAGACAAGACCAGGCAGAGAAAATCAAAGGATGGGCCTGAGGCAAACAGAGAGAAACCATTAGGAGCCTTAGCTGGGGTTTCCGTTGGAACCGAAAGGGTTTGAATTTGCAGATGCAGCTATTGTCCTCTATCTTGGTGGCTGTTAGAAGAGGCACACAGGCCTCAGCATAATTTGCATAAGAGACGTAGACAATGTTCACACTC
        SRR002608.459873 GCAGGGAGAGCCTGGGTTATTCAATTCCCTGGAGCCAGCCTGGGAGACAAGACCAGGCAGAGAAATCAAAGGATGGGCCTGAGGCAAACAGAGAGAAACCATTAGGAGCCTTAGCTGGGGTTT
        SRR002615.382601 ---------------------------------------------------------AGAGAAAATCAAAGGATGGGCCTGAGGCAAACAGAGAGAAACCATTAGGAGCCTTAG
        SRR003174.444420 CAGGGAGAGCCTGGGTTATTCAATTCCCTGGAGCCAGCCTGGGAGACAAGACCAGGCAGAGAAAATCAAAGGATGGGCCTGAGGCAAACAGAGAGAAACCATTAGGAGCCTTAGCTGGGTTTCCCAAGGGGTGTTCTATAAGGCCCTTN
        SRR003701.297924 GGGAGAGCCTGGGTTACTTACAATTCCCTGGAGCCAGCCTGGGAGACAAGACCAGGCAGAGAAAATCAAAGGATGGGCCTGAGGCAAACAG
        SRR003711.347562 CAGGGAGAGCCTGGGTTATTCAATTCCCTGGAGCCAGCCTGGGAGACAAGACCAGGCAGAGAAAATCAAAGGATGGGCCTGAGGCAAACAGAGAGAAACCATTAGGAGCCTTAGCTGGGGTTTCCCAAGGGGTGTTCTATAAGGCCCTTCTCTACTGGTAAAAGGATGGGGAAGGGCCTCAGACTTTGTTTCTCCTTCTATCTACCACCTCCTTTGTCTTTCCATGGCTTAATTCGTGAAAAACTAGATTGT
        SRR005669.429101                                           GAGACAAGACCAGGCAGAGAAAATCAAAGGATGGGCCTGAGGCAAACAGAG

Chr3_187854832_L1+
        SRR003169.216399 AACCTGCACAATGTGCACATGTACCCTAAAACTTGAGTATAAATAAAAAAAAAAAAAAAAAGAAATCAAAGGATGGGCCTGAGGCAAACAGAGAGAAACCATTAGAGCCTTAGCTGGGGTTTCCCAAGGGTGTTCTATAAGGCCCTTCTCTACTGGTAAAGGATGGGAAGGT
        SRR003180.320187 ------------------------------------------AAAAANAAAAAAAAAAAGAAAAATCAAAGGATGGGCCTGAGGCAAACAGAGAGAAACCATTAGGAGCCTTAGCTGGGGTTTCCCAAGGGGTGTTCTATAAGGCCCTTCTCTACTGGTAAAAGGATGGGGAAGGTCCTCAGACTTTGTTTCTCCTTCTATCTACCACCTCCTTTGTCTTTCCATGGCTTAATTCGTGAAAAACTAGATTGTTCCCATGCTTGCCACTTCCCCACCACCTCTTCATTCCTTAGGTCACAGTAATGTGAATCTATCTCTTTTC

        SRR000931.206890.1 GGGAGAGCCTGGGTTATTCAATTCCCTGGAGCCAGCCTGGGAGACAAGACCAGGCAGAGAAAATCAAAGGAT*GGGGGAGGAGCCAAGATGGCCGAATAGGAACAGCTCCGGTCTACAGCTCCCAGCGTGAGCGACGCAGAAGACGGTGATTTGTGGAACCGAAGGTTGAATTCAACCTTTCGTCCAACTCAATCCTTCAGAGTGTTATGCGCACTTATATAGTANCTG
        SRR002627.376491 --------------------------------------------------ACCAGGCAGAGAAAATCAAAGGAT*GGGGGAGGAGCCAAGATGGCCGAATAGGAACAGCTCCGGTCTACAGCTCCCAGCGTGAGCGACGCAGAAGACGGTGATTTCTGCATTTCCATCTGA
        SRR003162.778020 --------------------------------------CTGGGAGACAAGACCAGGCAGAGAAAATCAAAGGAT*GGGGGAGGAGCCAAGATGGCCGAATAGGAACAGCTCCGGTCTACAGCTCCCAGCGTGAGCGACGCAGAAGACGGTGATTTCTGCATTTCCATCTGAGGTACCGGGTTCATCTCACTAGGGAGTGCCAGACAGTGGGCGCAGGCCAGTGTGTGTGCGCACCGTGCGCGAGCCGAAGCAGGGCGAGGCATTGCCTCACCTGGGAAGTGCAAGGGGTCAGGGAGTTCCCTTTCGGAGTCAAAGAAAGGGGTGACGGACGCACCTGGAAAATCGGGTCACTCCCACCCGAATATTGCGCTTTTCAGACCGGCTTAAGAAACGGCGCACCACGAGACTATATCCCACACCTGGCTCGGAGGGTCCTACGCCCACGGAATCTCGCTGATTGCTAGCACAGCAGTCTGAGATCAAACTGCAAGGC
        SRR003164.509751 CAGGGAGAGCCTGGGTTATTCAATTCCCTGGAGCCAGCCTGGGAGACAAGACCAGGCAGAGAAAATCAAAGGAT*GGGGGAGGAGCCAAGATGGCCGAATAGGAACAGCTCCGGTCTACAGCTCCCAGCGTGAGCGACGCAGAAGACGGTGATTTCTGCATTTCCATCTGAGGTACCGGGTTCATCTCACTAGGGAGTGCCAGACAGTGGGCGCAGGCCAGTGTGTGTGCGCACCGTGCGCGAGCCGAAGCAGGGCGAGGCATTGCCTCACCTGGGAAGTGCAAGGGGTCAGGGAGTTCCCTTTCGGAGTCAAAGAAAGGGGTGACGGACGCACCTGGAAAATCGGGTCACTCCCACCCGAATATTGCGCTTTTCAGACCGGCTT
        SRR003783.86556 GCAGGGAGAGCCTGGGTTATTCAATTCCCTGGAGCCAGCCTGGGAGACAAGACCAGGCAGAGAAAATCAAAGGAT*GGGGGAGGAGCCAAGATGGCCGAATAGGAACAGCTCCGGTCTACAGCTCCCAGCGTGAGCGACGCAGAAGACGGTGATTTCTGCATTTCCATCTGAGGTACCGGGTTCATCTCACTAGGGAGTGCCAGACAGTGGGCGCAGGCCAGTGTGTGTGCGCA

NA12891 N

Chr3_187854832_L1-
        SRR003219.1471428 304JJAAXX                                 -GATAAGACCAGGCAGAGAAAATCAAAGGATGGGCCTGAGGTAAAGAGATAG
        SRR003219.13190807 304JJAAXX                                 ---------AGGCAGAGAAAATCAAAGGATGGGCCTGAGGCAAACAGAGAGAAAGTAATT
        SRR005666.516974 304TYAAXX                                 ----------CAGGCAGAGAAAATCAAAGGATGGGCCTGAGGCAAACAGAGAGAAACCATT
        SRR005666.2344463 304TYAAXX                                 ---------CAGGCAGAGAAAATCAAAGGATGGGCCTGAGGCAAACAGAGAGAAACCATG
        SRR005669.429101 30AYPAAXX                                 GAGACAAGACCAGGCAGAGAAAATCAAAGGATGGGCCTGAGGCAAACAGAG
	SRR003224.1402870                                         GGAGACAAGACCAGGCAGAGAAAATCAAAGGATGGGCCTGCGGCAAACAGA
	
Chr3_187854832_L1+

NA12892 Y

Chr3_187854832_L1-

Chr3_187854832_L1+
	SRR003451.5577652	                                             GACAAGACCAGGCAGAGAAAATCAAAGGATG*GGGGAGG
**********************
Chr_4_132401098

NA12878

Chr_4_132401098_L1-
        SRR000964.320060                                                                  --------------------------------------------------------AGTTATGCCAATAGAAAATGGGATGGGCATTTTCAATAGCATATCACCTTCTTAGATATTCAGAATAAGTCTTTCCTCCCATCCAATCAGACTTCACTGCAATTATACATTCTCTGAGCGGGCTGGCAAGGC
        SRR000964.607070                                                                  --------------------------------------------------------AGTTATGCCAATAGAAAATGGGATGGGCATTTTCAATAGCATATCACCTTCTTAGATATTCAGAATAAGTCTTTCCTCCCATCCAATCAGACTTCACTGCAATTATACATTCNCTGAGCGGGCTGGCAAGGC
        SRR000994.312867.1                                                                  TTTAGAAAGGTTGGAACCGAAAGGGTTTGAATTCAAACCCTTTCGGTTTCCAACAGTTATGCCAATAGAAAATGGGATGGGCATTTTCAATAGCATATCACCTTCTTAGATATTCAGAATAAGTCTTTCCTTCCCATCCAATCNGACTTCACTGCAATTATACATTCTCTGAGCGGGCTGGCAAGGCN
        SRR002587.357327                                                                  CTTCAGAAAATCTAATTTTAAATGTAGTTTTGCAGATCTAGAAAACAATAGGTGAAAGTTATGCCAATAGAAAATGGGATGGGCAT
        SRR002587.397209                                                                  CTTCAGAAAATCTAATTTTAAATGTAGTTTTGCAGATCTAGAAAACAATAGGTGAAAGTTATGCCAATAGAAAATGGGATGGGCAT
        SRR002597.263953                                                                  -----------CTAATTTTAAATGTAGTTTTGCAGATCTAGAAAACAATAGGTGAAAGTTATGCCAATAGAAAATGGGATGGGCATTTTCAATAGCATATCACCTTCTTAGATATTCAGAATAAGTCTTTCCTCCCATCCAATCAGACTTCACTGCAATTATACATTCCTGTAACTAAATGTCTCTCCTAAATTGTTGTAATGGTATCATGACTTGGAAAACTTTCTTCTACTCTTTAGTGTTAAATTATTTATTG
        SRR002635.105521                                                                  CTTCAGAAAATCTAATTTTAAATGTAGTTTTGCAGATCTAGAAAACAATAGGTGAAAGTTATGCCAATAGAAAATGGGATGGGCATTTTCAATAGCATATCACCTTCTTAGATATTCAGAATAAGTCTTTCCTCCCATCCAATCAGACTTCACTGCAATTATACATTCTTGTAACTAAATGTCTCTCCTAAATTGTTGTATGGTATCATGACTTAGG
        SRR002668.386768                                                                  CTTCAGAAAATCTAATTTTAAATGTAGTTTTGCAGATCTAGAAAACAATAGGTGAAAGTTATGCCAATAGAAAATGGGATGGGCATTTTCAATAGCATATCACCTTCTTAGATATTCAGAATAAGTCTTTCCTCCCATCCAATCAGACTTCACTGCAATTATACATTCTTGTAACTAAATGTCTCTCCTAAATTGTTGTAATGGTATCATGACTTGGAAAACTTTCTTCTACTCTTTAGTTAG
        SRR003186.180525                                                                  CTTCAGAAAATCTAATTTTAAATGTAGTTTTGCAGATCTAGAAAACAATAGGTGAAAGTTATGCCAATAGAAAATGGGATGGGCATTTTCAATAGCATATCACCTTCTTAGATATTCAGAATAAGTCTTTCCTCCCATCCAATCAGACTTCACTGCAATTATACATTCTTGTAACTAAATGTCTCTCCTAAATTGTTGTAATGGTATCATGACTTGGAAAACTTTCTTCTACTCTTTAGTGTTAAATTATTTATTGTGGATATCTACGAAAACAGTACAGTTTATGGAATCTTTCTCCAGAATATCTTAATTGTAGACTACATGAAATAACTT
        SRR003688.7463                                                                  TGCTTCAGAAAATCTAATTTTAAATGTAGTTTTGCAGATCTAGAAAACAATAGGTGAAAGTTATGCCAATAGAAAATGGGATGGGCATTTTCAATAGCATATCACCTTCTTAGATATTCAGAATAAGTCTTTCCTCCCATCCAATCAGACTTCACTGCAATTATACATT
        SRR003688.23242                                                                  GCTTCAGAAAATCTAATTTTAAATGTAGTTTTGCAGATCTAGAAAACAATAGGTGAAAGTTATGCCAATAGAAAATGGGATGGGCATTTTCAATAGCATATCACCTTCTTAGATATTCAGAATAAGTCTTTCCTCCCATCCAATCAGACTTCACTGCAATTATACATTT
        SRR003696.271080                                                                  ---------------------------------------------------------GTTATGCCAATAGAAAATGGGATGGGCATTTTCAATAGCATATCACCTTCTTAGATATTC
        SRR003714.314687                                                                  CTTCAGAAAATCTAATTTTAAATGTAGTTTTGCAGATCTAGAAAACAATAGGTGAAAGTTATGCCAATAGAAAATGGGATGGGCATTTTCAATAGCATATCACCTTCTTAGATATTCAGAATAAGTTGGAACCGAAAGGGTTTGAATTCAAACC
        SRR003722.53905                                                                  GCTTCAGAAAATCTAATTTTAAATGTAGTTTTGCAGATCTAGAAAACAATAGGTGAAAGTTATGCCAATAGAAAATGGGATGGGCATTTTCAATAGCATATCACCTTCTTAGATATTCAGAATAAGTCTTTCCTCCCATCCAATCAGACTTCACTGCAATTATACATTT
        SRR003781.264416                                                                  CTTCAGAAAATCTAATTTTAAATGTAGTTTTGCAGATCTAGAAAACAATAGGTGAAAGTTATGCCAATAGAAAATGGGATGGGCAT
	SRR005496.5936917                                                                                                                  AGGTGAAAGTTATGCCAATAGAAAATGGGATGGGCATTTTCAATAGCATAT
	SRR001636.529585                                                                    CAAGAAAATCTAATTTTAAATGTAGTTTTGCAGATCTAGAAAACAATTAGGTGAAAGTTATGCCAATAGAAATGGGATGGGCATTTTCAATAGCATATCACCTTCTTAGATATTC
	SRR000991.518200                                                                                                                                            TGGGATGGGCATTTTCAATAGCATATCACCTTCTTAGATATTCAGAATAAGTCTTTCCTCCCATCCAATCAGACTTCACTGCATTATACATTCTTGTAACTAAATGTCTCTCCTAAATTGTGTAATGGTATCATG
	SRR000972.114721                                                                                                                                            TGGGATGGGCATTTTCAATAGCATATCACCTTCTTAGATATTCAGAATAAGTCTTTCCTCCCATCCAATCAGACTTCACTGCAATTATACATTCTTGTAACTAAATGTCTCTCCTAAATTGTTGTAATGGTATCATG
	SRR000956.57064                                                                                                                                             TGGGATGGGCATTTTCAATAGCATATCACCTTCTTAGATATTCAGAATAAGTCTTTCCTCCCATCCAATCAGACTTCACTGCAATTATACATTCTTGTAACTAAATGTCTCTCCTAAATTGTTGTAATGGTATCATG
	SRR000945.302494                                                                                                                                            TGGGATGGGCATTTTCAATAGCATATCACCTTCTTAGATATTCAGAATAAGTCTTTCCTCCCATCCAATCAGACTTCACTGCAATTATACATTCTTGTAACTAAATGTCTCTCCTAAATTGTTGTAATGTATCATG

Chr_4_132401098_L1+

	SRR005497.3482095                                                                                                                 ATTCGGCCATCTTGGCTCCTCCCCCC*GGGATGGGCATTTTCAATAGCATAT
	SRR003742.562048                 CTCCCTAGTGAGATGAACCCGGTACCTCAGATGGAAATGCAGAAATCACCGTCTTCTGCGTCGCTCACGCTGGGAGCTGTAGACCGGAGCTGTTCCTATTCGGCCATCTTGGCTCCTCCCCCC*GGGATGGGCATTTTCAATAGCATATCACCTTCTTAGATATTCAGAATAAGTCTTTCCTCCCATCCAATCAGACTTCACTGCAATTATACATTCTTGTAACTAAATGTCTCTCCTAAATTGTTGTAATGGT
	SRR001600.194843 GCGCCCACTGTCTGGCACTCCCTAGTGAGATGAACCCGGTACCTCAGATGGAAATGCAGAAATCACCGTCTTCTGCGTCGCTCACGCTGGGAGCTGTAGACCGGAGCTGTTCCTATTCGGCCATCTTGGCTCCTCCCCC*GGGATGGGCATTTTCAATAGCATATGTTGGAACCGAAGGTTGTATNTAACCTTACGTT

NA12891	+/-

Chr_4_132401098_L1-
        SRR003216.565603 30BCLAAXX                                                                                       CGATCTCTATAAAACAATAGGTGAAAGTTATGCCAATAGAAAATGGGATGGGCATTTTCAATAGCATATCACCTTC
        SRR003228.7228824 302P8AAXX                                                                                       ----TCTAGAAAACAATAGGTGAAAGTTATGCCAATAGAAAATGGGATGGGCATT
        SRR003229.12564231 302P8AAXX                                                                                       -----------ACAATAGGTGAAAGTTATGCCAATAGAAAATGGGATGGGCATTTTCAATAG
	SRR003224.12031034                                                                                                                                      AATGTGGGATGGGCATTTTCAATAGCATATCACCTTCTTAGATATTCAGAA

Chr_4_132401098_L1+
        SRR003220.18602656 304JJAAXX                                                                                         CNACNCNTNNNNCTATTCGGCCATCTTGGCTCCTCCCCCC*GGGATGGGCAT
        SRR003224.3721294                                                                                                                                       CCCCC*GGGATGGGCATTTTCAATAGCATATCACCTTCTTAGATATTCAGAC
	SRR005664.1415610								                                                                     CTCCCCCC*GGGATGGGCATTTTCAATAGCATATCACCTTCTTAGATATTCA
	SRR005672.3093241                                                                                                                                    CTACCCCC*GGGATGGGCATTTTCAATAGCATATCACCTTCTTAGATATTCA

NA12892 +/-

Chr_4_132401098_L1-
        SRR005730.5096338 30BBNAAXX                                                                                TAGTTTTGCAGATCTAGAAAACAATAGGTGAAAGTTATGCCAATAGAAAATGGGATGGGCATTTTCAATAGCATAT
        SRR003092.7477030 3046HAAXX                                                                                --------------TAGAAAACAATAGGTGAAAGTTATGCCAATAGAAAATGGGATGGGCATTTT
        SRR003106.6784260 301KPAAXX                                                                                ---------------AGACAACAATAGGTGAAAGTTATGCCAATAGAAAATGGGATGGGCATTTTC
	SRR005723.6878263                                                                                                                  TAGGTGAAAGTTATGCCAATTTAAAATGGGATGGGCATTTTCAATAGCATA

Chr_4_132401098_L1+       

        SRR005727.2427137 30BBNAAXX                                                                                --------------------------------AGTTATGCCAATAGAAAATGGGATGGGCATTTTCTTTTTTTTTTTTTTTTTTTTTTTTTTTTTTTTTTTTTTTCTT
        SRR003105.3666522 301KPAAXX                                                                                ---------------------NNGNNNGTGAAAGTTATGCCAATAGAAAATGGGATGGGCATTTTCTTTTTT


***********************
Chr_4_147444745

NA12878 +/-

Chr_4_147444745_L1-
        SRR001637.94242   CAAAAAAAATCCACTTGTTTTACAATTTGTATGCTTATATGCTTACTACTAACTTGTTATAAGAAGTTAAAATAGAATTCCTATCAGTCCAATTGAATAAGAATGACAAAGTAAACCCTAAATATTCTAAGATAAACTTTAAGAGATAATAGGATTAAATTGTTTATCAATT
        SRR002627.218609   CAAAAAAAATCCACTTGTTTTACAATTTGTATGCTTATATGCTTACTACTAACTTGTTATAAGAAGTTAAAATAGAATTCCTATCAGTCCAA
        SRR003708.267448   -------AATCCACTTGTTTTACAATTTGTATGCTTATATGCTTACTACTAACTTGTTATAAGAAGTTAAAATAGAATTCCTATCAGTCCAATTGAATAAGAATGACAAAGTAAACCCTAAATATTCTAAGATAAACTTTAAG
        SRR003750.322074   ACAAAAAAATCCACTTGTTTTACAATTTGTATGCTTATATGCTTACTACTAACTTGTTATAAGAAGTTAAAATAGAATTCCTATCAGTCCAATTGAATAAGAATGACAAAGTAAACC
        SRR003796.733785   ACAAAAAAATCCACTTGTTTTACAATTTGTATGCTTATATGCTTACTACTAACTTGTTATAAGAAGTTAAAATAGAATTCCTATCAGTCC-ATTGATAAGAATGACAAAGTAAACCCTAAATATTCTAAGATAAACTTTAAGAGATAATAGGATTAAATTGTTTATTCAATTACATAGGTCACAAACATAAACTGCTGTTGGTAGGA
        SRR005494.5123402   ---------------                                                AGTTAAAATAGAATTCCTATCAGTCCAATTGCATAAGAATGACAANNNNNN

Chr_4_147444745_L1+
        SRR006420.3756663   ---------------------------------------         AAAAAAAAAAAAA*GAAGTTAAAATAGAATTCCTATCAGTCCAATTGAATAA 
        SRR002592.571704   GTAACTAACCTGCACAATGTGCACATGTACCCTAAAACTTAGAGTATAATAAAAAAAAAAAA*GAAGTTAAAATAGAATTCCTATCAGTCCAATTGAATAAGAATGACAAAGTAAACCCTAAA
        SRR002664.476896   ----------------------------------------------------AAAAAAAAAA*GAAAGTTAAAATAGAATTCCTATCAGTCCAATTGAATAAGAATGACAAAGTAAACCCTAAATATTCTAAGATAAACTTTAAGAGATAATAGGATTAAATTGTTTATCAATTACATGGTCACAAACATAACTGCTGTTGGAGGAGTCTATAAAGACACCAACCAAAGACAGATGCTTGTTCCCAACAATGGTCATAAACACGGAGACCTTATCAAAAGTTGCAGAATAAGGTAAAGACTTGCTAGATGTCTGTTGTTGGNGCTATAATTCCCT
        SRR003168.1151293   -----------------------------------------------------AAAAAAAA*GAAGTTAAAATAGAATTCCTATCAGTCCAATTGAATAAGAATGACAAAGTAAACCCTAAATATTCTAAGATAAACTTTAAGAGATAATAGGATTAAATTGTTTATCAATTACATGGTCACAAACATAACTGCTGTTGGAGGAGTCTATAAAGACACCAACCAAAGACAGATGCTTGTTCCCAACAATGGTCATAAACACGGAGACCTTATCAAAAGTTGCAGAATAAGG
        SRR003400.277521   -CTAACCTGCACAATGTGCACATGTACCCTAAAACTTAGAGTATAATAAAAANAAAAAAAAA*GAAAGTTAAAATAGAATTCCTATCAGTCCAATTGAATAAGAATGACAAAGTAAACCCTAAATATTCTAAGATAAACTTTAAGAGATAATAGGATTAAA
   
        SRR002607.346258   AACAAAAAATCCACTTGTTTTACAATTTGTATGCTTATATGCTTACTACTAACTTGTTATAAGAAGTTAAAATA*GGGGGAGGAGCCAAGATGGCCGAATAGGAACAGCTCCCGTCTACAGCTCCCAGCGTGAGCGACGCAGAAGACGGTG
        SRR002634.492139   AACAAAAAATCCACTTGTTTTACAATTTGTATGCTTATATGCTTACTACTAACTTGTTATAAGAAGTTAAAATA*GGGGGAGGAGCCAAGATGGCCGAATAGGAACAGCTCCCGTCTACAGCTCCCAGCGTGAGCGACGCAGAAGACGGTG
        SRR003180.855678   ACAAAAAAATCCACTTGTTTTACAATTTGTATGCTTATATGCTTACTACTAACTTGTTATAAGAAGTTAAAATA*GGGGGAGGAGCCAAGATGGCCGAATAGGAACAGCTCCCGTCTACAGCTCCCAGC
        SRR003685.488612   ACAAAAAAATCCACTTGTTTTACAATTTGTATGCTTATATGCTTACTACTAACTTGTTATAAGAAGTTAAAATA*GGGGGAGGAGCCAAGATGGCCGAATAGGAACAGCTCCCGTCTACAGCTCCCAGCGTGAGCGACGCAGAAGACGGTGATTTCTGCATTTCCATCTGAGGTACCGGGTTCATCTCACTAGGGAGTGCCAGACAGTGGGCGCAGGCCAGTGTG

NA12891 N

Chr_4_147444745_L1-

	SRR003205.18394225                                    TATATGCTTACTACTAACTTGTTATAAGAAGTTAAAATAGAATTCCTATCA
	SRR003211.8184960        AAATCCACTTGTTTTACTATTTGTATGCTTATATGCTTACTACTAACTTGTTATAAGAAGTTAAAATAGAATTCCT 
	SRR003211.8184960   AAAAAAAATCCACTTGTTTTACAATTTGTATGCTTATATGCTTACTACTAACTTGTTATAAGAAGTTAAAATAGAA
	SRR003221.564985                            TTTGTATGCTTATATGCTTACTACTAACTTGTTATAAGAAGTTAAAATAGA
	SRR005665.4089996                                  GCTTATATGCTTACTACTAACTTGTTATAAGAAGTTAAAATAGAATTCCTA
	SRR005671.1796070                                       TATGCTTACTACTAACTTGTTATAAGAAGTTAAAATAGAATTCCTATCAGT

Chr_4_147444745_L1+

NA12892 Y

Chr_4_147444745_L1-


Chr_4_147444745_L1+

        SRR005729.4626454 30BBNAAXX                                                   AAAGAAGTTAAAATAGAATTCCTATCAGTCCAATTGAATAAGAATGACAAAGTAAACCCTAAATATTCTAAGATAA
        SRR003097.495693 3046HAAXX                                                   -AAAGAAGTTAAAATAGAATTCCTATCAGTCCAATTGAATAAGAATGACAAA

	SRR005730.2424753 AACAAAAAAATCCACTTGTTTTACAATTTGTATGCTTATATGCTTACTACTAACTTGTTATAAGAAGTTAAAATA*G
        SRR005722.4192732 30B0UAAXX                         -----------ACTAATAACTTGTTATAAGAAGTTAAAATA*GGGGGAGGAGCCAAGATGGCC
        SRR005731.8866206 309KCAAXX                         -------GCTTACTACTAACTTGTTATAAGAAGTTAAAATA*GGGGGAGGAGCCAAGAT
        SRR003092.6364490 3046HAAXX                         CTTATATGCTTACTACTAACTTGTTATAAGAAGTTAAAATA*GGGGGAGGAG
        SRR003451.6743548 303KRAAXX                         -------------TACTAACTTGTTATAAGAAGTTAAAATA*GGGGGAGGAG


***************************
Chr_5_21243489

NA12878 Y

Chr_5_21243489_L1+
        SRR000963.266272.1  TGTTATTTTTATGAATTAAATCTCTAGAAAATAGTAAAAAAAANAAAAAAAAAAAAAATAAACTTAAAATTCC  
        SRR000963.470541.1  GTATTTTTAATTGATTAAATACTCTGGAAAAATAGTAAAAAAANAAAAAAAAAAAAAAATAACTTAAAATTCCTTCAATATTAAATGATGTAGTTATATTCAATAAGTCGTGTTTATATTACATTTATAATATTTAAATGAGATTTGAAAACAAACAAAATAACCCACCCTAGAACAAATGCATC
        SRR000964.542174.1  TCCCTAACCTTAATTGATTAAATACTTCTGGAAAAATGTAAAAANAAAAAAAAAAAAAATAACTTAAAATTCCTTCAATATTAAATGATGTAGTTATATTCAATAAGTCGTGTTTATATTACATTTATAATATTTAAATGAGATTTGAAAACAAACAAATAACCCACCCTAGAACAAATGCATCTCTTAGCTAGACTGACAAATAAACAAAAAAT
        SRR000965.563287.1  CCCTAACCTTAATTGATTAAAATACTCTGGAAAAATGTAAAAATAAAAAAAAAAAAAATAAACTTAAAATTCCTTCAATATTAAATGATGTAGTTATATTCAATAAGTCGTGTTTATATTACATTTATAATATTTAAATGAGATTTGAAAACAAACAAAATAACCCACCCTAGAACAAATGCATCTCTTAGCTAGACTGACAAATAAACAAAAAAAT
        SRR001099.219182  GCTGTGTTATTTTTATGATTAAATCTCTAGGAAAAATAGTAAAAAAAAAAAAAAAAAAAAATAACTTAAAATTCCTTCAATATTA
        SRR002633.405054  ------------------------------GAAATAAGTAAAAAAAAANAAAAAAAAAAATAAACTTAAAATTCCTTCAATATTAAATGATGTAGTTATATTCAATAAGTCGTGTTTATATTACATTTATAATATTTAAATGAGATTTGAAAACAAACAAAATAACCCACCCTAGAACAAATGCATCTCTTAGCTAGACTGACAAATAAACAAAAAAATGCTACTGATTTCAGAACAT
        SRR003015.71044  ----------------------------AAAAATAGTAAAAAAANAAAAAAAAAAAAAAAAATAACTTAAAATTCCTTCAATATTAAATGATGTAGTTATATTCAATAAG
        SRR003181.1158163  -----------------------------------ATAAAANAAAAAAAANAAAAAAAAATAACTTAAAATTCCTTCAATATTAAATGATGTAGTTATATTCAATAAGTCGTGTTTATATTACATTTATAATATTTAAATGAGATTTGA
        SRR003182.894582  ------------------------------------AAGTAAAAANAAAAAAAAAAAAAATAAACTTAAAATTCCTTCAATATTAAATGATGTAGTTATATTCAATAAGTCGTGTTTATATTACATTTATAATATTTAAATGAGATTTGA
        SRR005494.8987528 TTCCTTCAATATTAAATAATTTATTTAT

        SRR000925.395512.1  GAATCAACCATAATATTTTCCAACAAGAAAATCGTCCACCTTTCTGAAGCATATAAAAATAACTTAAAATTCC*GGGGAGGAGCCAAGATGGCCGAATAGGAACAGCTCAGGTCTACAGCTCCCAGCGTGAGCGACGCAGAAGACGGTGTTGGAACCGAAAGGGTTTTGAATTCCGGGTTTTTTAAAAAACCCGGAATTCA
        SRR000990.194648.1  CTGAATCAACCATAATATTTTCCAACAAGAAATCGTCCACCTTTCTGAAGCATATAAAAATACTTAAAATTCC*GGGGAGGAGCCAAGATGGCCGAATAGGAACAGCTCAGGTCTACAGCTCCCAGCGTGAGCGACGCAGAAGACGGTGATTTCTGCATTTCCATCTGAGGTACCGGGTTC
        SRR000990.317331.1  GAATCAACCATAATATTTTCCAACAAGAAAATCGTCCACCTTTCTGAAGCATATAAAAATAACTTAAAATTCC*GGGGAGGAGCCAAGATGGCCGAATAGGAACAGCTCAGGTCTACAGCTCCCAGCGTGAGCGACGCAGAAGACGGTGTTGGAACCGAAAGGGTTTGAATTCCGGGTTTTTAAAAACCCGGAATTCA
        SRR001009.461988  ------------AATATTTTCCAACAAGAAAATCGTCCACCTTTCTGAAGCATATAAAAAATAACTTAAAATTCC*GGGGAGGAGCCAAGATGGCCGAATAGGAACAGCTCAGGTCTACAGCTCCCAGCGTGAGCGACGCAGAAGACGGTGATTTCTGCATTTCCATCTGAGGTACCGGGTTCATCTCACTAGGGAGTGCCAGACAGTGGGCGCAGGCCAGTGTGTGTGCGCC
        SRR001029.395410.1  GAATCAACCATAATATTTTCCAACAAGAAAATCGTCCACCTTTCTGAAGCATATAAAAATAACTTAAAATTCC*GGGGAGGAGCCAAGATGGCCGAATAGGAACAGCTCAGGTCTACAGCTCCCAGCGTGAGCGACGCAGAAGACGGTGATTTCTGCATTTCCATCTGAGGTACCGGGTTC
        SRR001618.327930  CTGAATCAACCATAATATTTTCCAACAAGAAAATCGTCCACCTTTCTGAAGCATATAAAAATAACTTAAAATTCC*GGGGAGGAGCCAAGATGGCCGAATAGGAA
        SRR001627.483544  -------------------------------------------------------TAAAAATAACTTAAAATTCC*GGGGAGGAGCCAAGATGGCCGAATAGGAACAGCTCAGGTCTACAAGCTCCCAGCGTGAGCGACGCAGAA
        SRR001639.43796  ACTGAATCAACCATAATATTTTCCAACAAGAAAATCGTCCACCTTTCTGAAGCATATAAAAATAACTTAAAATTCC*GGGGAGGAGCCAAGATGGCCGAATAGGAACAGCTCAGGTCTACAGCTCCCAGCGTGAGCGACGCAGAAGACGGTGATTT
        SRR003182.945620  CTGAATCAACCATAATATTTTCCAACAAGAAAATCGTCCACCTTTCTGAAGCATATAAAAATAACTTAAAATTCC*GGGGAGGAGCCAAGATGGCCGAATAGGAACAGCTCAGGTCTACAGCTCCCAGCGTGAGCGACGCAGAAGACGGTGATTTCTGCATTTCCATCTGAGGTACCGGGTTCATCTCACTAGGGAGTGCCAGACAGTGGGCGCAGGCCAGTGTGTGTGCGCACCGTGCGCGAGCCGAAGCAGGGCGAGGCATTGCCTCACCTGGGAAGCGCAAGGGGTCAGGGAGTTCCTTCCGAGTCAAAGAAGGGTGACCGACGCACCTGGAAAATCGGGTCACTCCCACCCAAATATTGCGCTTTTCAGACCGGCTTAAGAACGGCGCACCACGAGACTATATCCCACACCTGGCTCGGA
        SRR003746.171275  CTGAATCAACCATAATATTTTCCAACAAGAAAATCGTCCACCTTTCTGAAGCATATAAAAATAACTTAAAATTCC*GGGGAGGAGCCAAGATGGCCGAATAGGAACAGCTCAGGTCTACAGCTCCCAGCGTGAGCGACGCAGAAGACGGTGATTTCTGCATTTCCATCTGAGGTACCGGGTTCATCTCACTAGGGAGTGCCAGACAGTGGGCGCAGGCCAGTGTGTGTGCGCACCGTGCGCGAGCCGAA
        SRR003789.442747  TGAATCAACCATAATATTTTCCAACAAGAAAATCGTCCACCTTTACTGAAGCATATAAAAATAACTTAAAATTCC*GGGGAGGAGCCAAGATGGCCGAATAGGAACAGCTCAGGTCTACAGCTCCCAGCGTGAGCGACGCAGAAGACGGTGATTTCTGCATTTCCATCTGAGGTACCGGGTTCATCTCACTAGGGAGTGCCAGACAGTGGGCGCAGGCCAGTGTGTGTGCGCACC
        SRR006420.9211102         ----TCGGCCATCTTGGCTCCTCCCCGGAATTTTAAGTTATTTTTATATGCTTCT
        SRR006421.7646936 ---------------GCCATCTTGGCTCCTCCCCGGAATTTTAAGTTATTTTTATATGCTTCAGAA

NA12891 +/-

Chr_5_21243489_L1-
        SRR003215.14231278 30BCLAAXX  -------------------------------------------AAAAAATAACTTAAAATTCCTTCAATATTAAATGATGTAGTTATATTCAATAAGTCGTGTTTACATTACATTTATA
	SRR003221.10342832	                       AAAATCGTCCACCTTTCTGAAGCATATAAAAATAACTTAAAATTCCTTCAA

Chr_5_21243489_L1+
        SRR003213.433092 30BCLAAXX  TCTTTTTCGTTATATCCACGAGAAAATTTAAAAAAAAAAAAAAAAAAAAAATCACTTAAAATTCCTTCAATATTAA

NA12892 +/-

Chr_5_21243489_L1-
        SRR003105.21140332 301KPAAXX                                             --NAANACTCTTAAAATTCCTTCAATATTACATAAATGTTAGCACTCTTTGTA
        SRR003453.6550488 303KRAAXX                                             ATAAAAATAACTTAAAATTCCTTCAATATTAAATGATG
        SRR003455.2820314 303KRAAXX                                             ----AAATAACTTAAAATTCCTTCAATATTAAATGATGTAGT
Chr_5_21243489_L1+

***************************

NA12878 Y

Chr_5_89486537_L1+
        SRR001552.234422 -------AAACTAGAGTATAAAAATAAAAAAAAATAAAAATAAATAAAAAAAAAAAAAAAGAAAAGA*TGCTTACTTTGAAGATCTCCATCATGTGGAAGAGAAAAGGTACAATGTAACCTATAAATCAAGGAACAGCGAGGTTTTAGAGACACAAGTAAACCAC
        SRR001555.217338 GTAACCTAAACTAAGAGTATAATAAAAAAAAATTAAAAAATAATAAAAAAAAAAAAAAAAAGAAAGA*TGCTTACTTTGAAGATCTCCATCATGTGGAAGAGAAAAGGTACAATGTAACCTATAAATCAAGGAACAGCGAGGTTTTAGAGACACAAGTAAACCAC
        SRR002623.183500 AACTAAGTAAGTAATAAATAAAAATAAAAATAAAAAATAAAATAAAANAAAAAANAAAAAAGAAAGA*TGCTTACTTTGAAGATCTCCATCATGTGGAAGAGAAAAGGTACAATGTAACCTATAAATCAAGGAACAGCGAGGTTTTAGAGACACAAGTAAACCAC
        SRR003169.544751 --------------------------------------------------AAAAAAAAAACGAAAGA*TGCTTACTTTGAAGATCTCCATCATGTGGAAGAGAAAAGGTACAATGTAACCTATAAATCAAGGAACAGCGAGGTTTTAGAGACACAAGTAAACCACCATGTAAGTAACTCAGAGAGCTCACAAAGAAGGTAAACATGGTGAATAAAATAAAGAGTTCGTGAACTTGATGATAAAGGAATCAATTTCTTCTCCAATAAACATTTTGTAAGCACTGTACCAAGAATAGAAGAAAAGAGTCTCCGTCCCACCCCTTGCCCCAAAGGAAGAAAGAGCTAATCACAGGAGATGCTCCAGAATGCCTAAAGTATCATAATGAATAGTTCTACTAATGTCCACTTTTCAATGGAAAGTATGGACCTCTTAGATTCGCTTCCAAACTTCCTCCCAAAATGACTGTCAATACTCTTGTT
        SRR003169.934329 --------------------------------------------------------AAAAAGAAAGA*TGCTTACTTTGAAGATCTCCATCATGTGGAAGAGAAAGGTACAATGTAACCTATAAATCAAGGAACAGCGAGGTTTTAGAGACACAAGTAAACCACCATGTAAGTAACTCAGAGAGCTCACAAAGAAGGTAAACATGGTGAATAAAATAAAGAGTTCGTGAACTTGATGATAAAGGAATCAATTTCTTCTCCAATAAACATTTTGTAAGCACTGTACCAAGAATAGAAGAAAAGAGTCTCCGTCCCACCCCTTGCCCAAAGGAAGAAAGAGCTAATCACAGGAGATGCTCCAGAATGCCTAAAGTATCATAATGAATAGTTCTACTAATGTCCACTTTTCAATGGAAAGTATGGACCTCTTAGATTCGCTTCCAAATTCCTCCCAAAATGACTGTCAATACTCTTGTT
        SRR003171.742595 AAACCTTAAGAAGTAATATAAAAAAAAAATTAAAAAAATAAATAAAAAANAAAAAAAAAAAGAAAGA*TGCTTACTTTGAAGATCTCCATCATGTGGAAGAGAAAAGGTACAATGTAACCTATAAATCAAGGAACAGCGAGGTTTTAGAGACACAAGTAAACCACCATGTAAGTAACTCAGAGAGCTCACAAAGAAGGTAAACATGGTGAATAAAATAAAGAGTT
        SRR006425.6760083                                              AAAAAAAAAAAAAAAGAAAGA*TGCTTACTTTGAAGATCTCCATCATGTGGA 


        SRR002591.354296  AGCAAAGCTGCTTAACAGGGAGTTACTGATCTTCCAGCTGTATTTTGCTTGTCACTGCTTTGAAAGATGCTTAC*GGGGGGAGGAGCCAAGATGGCCGAATAGGAACAGCTCCGGTCTACAGCTCCCAGCGTGAGGTTGGAACCGAAAGGGTTTGAATTCAAACCCTT
        SRR002593.521806  GCAAAGACTGCTTAACAGGGAGTTACTGATCTTCCAGCTGTATTTTGCTTGTCACTGCTTTGAAAGATGCTTAC*GGGGGGAGGAGCCAAGATGGCCGAATAGGAACAGCTCCGGTCTACAGCTCCCAGCGTGAGGTTGGAACCGAAAGGGTTTGAATTCAAACCCTT
        SRR002594.30523  AAGCAAAGCTGCTTAACAGGGAGTTACTGATCTTCCAGCTGTATTTTGCTTGTCACTGCTTTGAAAGATGCTTAC*GGGGGGAGGAGCCAAGATGGCCGAATAGGAACAGCTCCGGTCTACAGCTCCCAGCGTGAGGTTGGAACCGAAAGGGTTTGAATTCAAACCCTT
        SRR002594.351657  AGCAAAGCTGCTTAACAGGGAGTTACTGATCTTCCAGCTGTATTTTGCTTGTCACTGCTTTGAAAGATGCTTAC*GGGGGGAGGAGCCAAGATGGCCGAATAGGAACAGCTCCGGTCTACAGCTCCCAGCGTGAGGTTGGAACCGAAAGGGTTTGAATTCAAACCCTT
        SRR002613.308375  AGCAAAGCTGCTTAACAGGGAGTTACTGATCTTCCAGCTGTATTTTGCTTGTCACTGCTTTGAAAGATGCTTAC*GGGGGGAGGAGCCAAGATGGCCGAATAGGAACAGCTCCGGTCTACAGCTC
        SRR002617.192847  AGCAAAGCTGCTTAACAGGGAGTTACTGATCTTCCAGCTGTATTTTGCTTGTCACTGCTTTGAAAGATGCTTAC*GGGGGGAGGAGCCAAGATGGCCGAATAGGAACAGCTCCGGTCTACAGCTC
        SRR002656.557825  AAGCAAAGCTGCTTAACAGGAGTTACTGATCTTCCAGCTGTATTTTGCTTGTCACTGCTTTGAAAGATGCTTAC*GGGGGGAGGAGCCAAGATGGCCGAATAGGAACAGCTCCGGTCTACAGCTCCCAGCGTGAGCGACGCAGAAGACGGGTGATTTCAGCATTTCCATCTGAGGTACCGGGTTCATCTCACTAGGGAGTGCCAGACAGTGGGCGCAGG
        SRR003727.242689  AGCAAAGCTGCTTAACAGGGAGTTACTGATCTTCCAGCTGTATTTTGCTTGTCACTGCTTTGAAAGATGCTTAC*GGGGGGAGGAGCCAAGATGGCCGAATAGGAACAGCTCC
        SRR003730.52127  AAGCAAAGCTGCTTAACAGGGAGTTACTGATCTTCCAGCTGTATTTTGCTTGTCACTGCTTTGAAAGATGCTTAC*GGGGGGAGGAG
        SRR003749.172784  ------------------------------------------------TTGTCACTGCTTTGAAAGATGCTTAC*GGGGGGAGGAGCCAAGATGGCCGAATAGGAACAGCTCCGGTCTACAGCTCCCAGCGTGAGCGACGCAGAAGACGGGTGATTTCAGCATTTCCATCTGAGGTACCGGGTTCATCTCACTAGGGAGTGCCAGACAGTGGGCGCAGGCCAGTGTGTGTGCGCACCGTGCGCGAGCCGAAGCAGGGCGAGGCATTGCCTCACCTGGGAAGCGCAAGGGGTCG
        SRR005497.2244040         -------------------------------------------TCACTGCTTTGAAAGATGCTTAC*GGGGGGAGGAGCCAAGATGGCCGAATAG


NA12891 Y

Chr_5_89486537_L1-

Chr_5_89486537_L1+
        SRR003215.13747894 30BCLAAXX                              --------------ATCTAGAGAAAGATGCTTACTTTGAAGATCTCCATCATGTGGAAGAGAAAAGGTACAATGTAACCTATAAATCAAG
        SRR003215.13747894 30BCLAAXX                              ------------------AAAGAAAGATGCTTACTTTGAAGATCTCCATCATGTGGAAGAGAAAAGGTACAATGTAACCTATAAATCAAGAGAT
        SRR003220.15765706 304JJAAXX                              ------------------------AGATGCTTACTTTGAAGATCTCCATCGTGTGGAAGAGAAAAGGGAGAAAGG
        SRR003224.11267976 302P8AAXX                              ----------------------AAAGATGCTTACTTTGAAGATCTCCATCATGTGGAAGAGAAAAGGTACAAT
        SRR003224.11323932 302P8AAXX                              ----------------------AAAGATGCTTACTTTGAAGATCTCCATCATGTGGAAGAGAAAAGGTACAAT
        SRR003227.4221920 302P8AAXX                              ------------------------AAGATGCTTACTTTGAAGATCTCCATCATGTGGAAGAGAACCGGTACAATG
        SRR003227.6930106 302P8AAXX                              ------------------------AAGATGCTTACTTTGAAGATCTCCATCATGTGGAAGAGAAAAGGTACAATG
        SRR003208.8284157                                        ----------AAAAAAAAAAAAGAAAGATGCTTACTTTGAAGATCTCCATCTTGTGGAAGA
        SRR005664.5002002 304TYAAXX                              AAAAAAAAAAAAAAAAAAAAAAGAAAGATGCTTACTTTGAAGATCTCCATC

        SRR003203.18202922 3017HAAXX                                    GCTTGTCACTGCTTTGAAAGATGCTTAC*GGGGGGAGGAGCCAAGATGGCCG
        SRR003214.3147982 30BCLAAXX                                    -------------------AGATGCTTAC*GGGGGGAGGAGCCAAGATGGCCGAATAGGAACAGCTCCGGTCTACAGCTCCCAGCGTGAGCGACGC
        SRR005675.5199179 30AYPAAXX                                    ----TGTCACTGCTTTGAAAGATGCTTAC*GGGGGGAGGAGCCAAGATGGCCGAAT

NA12892 Y

Chr_5_89486537_L1-

Chr_5_89486537_L1+
        SRR003095.8232683 3046HAAXX                   ------------------------------AAAGAAAGATGCTTACTTTGAAGATCTCCATCATGTGTAAGAGAAAAGGTA
        SRR003452.4594218 303KRAAXX                   ---------------------------------GAAAGATGCTTACTTTGAAGATCTCCATCATGTGGAAG
        SRR003454.3551977 303KRAAXX                   ----------------------------------AAAGATGCTTACTTTGAAGATCTCCATCATGTGGAAGA
        SRR005728.12443357 30BBNAAXX                   AAAAAAAAAGAAAAAAAAAAAAAAAAAGAAAAGAAAGATGCTTACTTTGAAGATCTCCATCATGTGGAAGAGAAAA


        SRR003451.7808542 303KRAAXX ------------------------------------GCTTGTCACTGCTTTGAAAGATGCTTAC*GGGGGGAGGA
        SRR003455.7245138 303KRAAXX -------------------------------------------------TTGAAAGATGCTTAC*GGGGGGAGGAGCCAAGATGGCCG
        SRR013665.1188036 30PTAAAXX CTTAAGAGGTAGTGACAGTTCTTTCAGCTGTATGTTGCTTGTCACTGCTTTGAAAGATGCTTAC*GGGGGGAGGAGC
        SRR013665.16127068 30PTAAAXX TTAACAGGGAGTTACTGATCTTCCAGCTGTATTTTGCTTGTCACTGCTTTGAAAGATGCTTAC*GGGGGGAGGAGC


******************
Chr_6_102952779

NA12878 +/-

Chr_6_102952779_L1-
        SRR000935.118405  CCTTGCCAGCCCGCTCAGAAGCAATAATTTATTATTATTTTAAACTAATCAAATATTTCTAACAATGTATTCTATGGGAATGTTAATAAATGTTTTACAGAAATTATTTTAGAATTGATTTTTT
        SRR003684.11733  ---------------------------------------------------------------CAATGTATTCTATGGGAATGTTAATAAATGTTTTACAGAAATTATTTTAGAATTGATTTTTTCAATTGCCAAATAAATTATGTACACTTATTAAAATACTAAACACATATGTAGTCAGTCATTAGTCTTTGTTTATAAAAGGTATTAAATGATGATATGCCATTCTCAATG
        SRR003684.381065  --------------------------------------------------------------CAATGTATTCTATGGGAATGTTAATAAATGTTTTACAGAAATTATTTTAGAATTGATTTTTTCAATTGCCAAATAAATTATGTACACTTATTAAAATACTAAACACATATGTAGTCAGTCATTAGTCTTTGTTTATAAAAGGTATTAAATGATGATATGCCATTCTCAATG
        SRR003684.443305  --------------------------------------------------------------CAATGTATTCTATGGGAATGTTAATAAATGTTTTACAGAAATTATTTTAGAATTGATTTTTTCAATTGCCAAATAAATTATGTACACTTATTAAAATACTAAACACATATGTAGTCAGTCATTAGTCTTTGTTTATAAAAGGTATTAAATGATGATATGCCATTCTCAATG
        SRR003740.4191  ATTAACTATTTACTTTTCTCTAAAAGCAATAATTTATTATTTTAAACTAATCAAATATTTCTAACAATGTATTCTATGGGAATGTTAATAAATGTTTTACAGAAATTATTTTAGAATTGATTTTTTCAATTGCCAAATAAATTATGTACACTTATTAAAATACTAAACACATATGTAGTCAGTCATTAGTCTTTGTTTATAAAAGGTATTAAATGATGATATGCCATTCTCAATGCAGGGAAGTTTTATTTGATATAGCATT
Chr_6_102952779_L1+
        SRR003721.260957 ACCGTCTTCTGCGTCGCTCACGCTGGGAGCTGTAGACCGGAGCTGTTCCTATTCGGCCATCTTGGCTCCTCCCCC*GGGAATGTTAATAAATGTTTTACAGAAATTATTTTAGAATTGATTTTTTCAATTGCCAAATAAATTATGTACACTTATTAAAATACTAAACACATATGTAGTCAGTCATTAGTCTTTGTTTTATTAAAAGGTAATTAAA
        SRR006422.6920405 --------------------                                  GCCATCTTGGCTCCTCCCCC*GGGAATGTTAATAAATGTTTTACAGAAATTA
        SRR006424.11934699                                                            TTGGCTCCTCCCCC*GGGAATGTTAATAAATGTTTTACAGAA
        SRR006425.10992858                                                           CTTGGCTCCTCCCCC*GGGAATGTTAATAAATGTTTTACAGAAAT


NA12891 +/-

Chr_6_102952779_L1-
        SRR003204.3761361 3017HAAXX                                    ---------------ACAATGTATTCTATGGGAATGTTAATAAATGTTTTACAGAAATTATTTTAG
        SRR005667.5874172 304TYAAXX                                    ---------------ACAATGTATTCTATGGGAATGTTAATAAATGTTTTACAGAAATTATTTTAT
        SRR005667.5912824 304TYAAXX                                    ---------------ACAATGTATTCTATGGGAATGTTAATACATGTTTTACAGAAATTATTTATT
Chr_6_102952779_L1+
        SRR003206.2567593 3017HAAXX   ---------------------GCCGGAGCTGTTCCTATTCGGCCATCTTGGCTCCTCCCCC*GGGAATGTTAA
        SRR003210.2856328 30BCLAAXX   CCGATCTGCTGGGAGCTGTAGACCGGAGCTGTTCCTATTCGGCCATCTTGGCTCCTCCCCC*GGGAATGTTAATAAA
        SRR003210.2856328 30BCLAAXX   -------GCTGGGAGCTGTAGACCGGAGCTGTTCCTATTCGGCCATCTTGGCTCCTCCCCC*GGGAATGTTAATAAAAGATCGG
        SRR003215.11756523 30BCLAAXX                                   ATCAAATATTTCTAACAATGTATTCTAT*GGGAATGTTTTTTTTTTTTTTTTTTTTTTTTTTTTTTTTTTTTTTTTT

NA12892 N

Chr_6_102952779_L1-
        SRR005731.6287213 309KCAAXX                                                     AATGTATTCTATGGGAATGTTAATAAATGTTTTACAGAAATTATTTTAGAA

Chr_6_102952779_L1+


*******************
Chr_6_123895635

NA12878 +/-

Chr_6_123895635_L1-
        SRR000958.13662.1  GTTTGAATTCAATAAGATATATGATTAAAATTAGTTTTATATTTTTCTTTTTACTATTTTAAATGTGGCTACTAGAAAATCTTAAATTACATATGTGACTCCTATTATATTACTACTAGACAGGTCTAAGGCACGTCTAATCCCAGGGGGAGCAAAGGACCTTTACAAAACTTTAGGTCATCCACAGAGACAA
        SRR002603.104396  ------------ATAAGATATATGATTAAAATTAGTTTTATATTTTTCTTTTTACTATTTTAAATGTGGCTACTAGAAAATCTTAAATTACATATGTGACTCCTATTATATTACTACTAGACAGGTCTAAGGCACGTCT
        SRR003027.441927  ACATTGAATTCAATAAGATATATGATTAAAATTAGTTTTATATTTTTCTTTTTACTATTTTAAATGTGGCTACTAGAAAATCTTAAATTACATATGTGACTCCTATTATATTACTACTAGACAGGTCTAAGGCACGTCTAATCCCAGGGGGAGCAAAGGACCTTTACAAAACTTTAGGTCATCCACAGAGACAAACTGATTTCAAATGAACTGAAAAAACAAACTTGATATTCTCTCCT
        SRR003171.1001566  TGAATTCAATAAGATATATGATTTAAAATTAGTTTTATATTTTTCTTTTTTACTATTTTTAAATGTGGCTACTAGAAAATCTTAAATTACATATGTGACTCCTATTATATTACTACTAGACAGGTCTAAGGCACGTCTAATCCCAGGGGGAGCAAAGGACCTTTACAAAACTTTAGGTCATCCACAGAGACAAACTGATTTCAAATGAACTGAAAAAACAAACTTGATATTCTCTCCTGTCAATACTGTTTTGCTTGCTCCCTCGTCTCCAAGCCAACAGATGCTGTGAAGAAGATTGGTGATTTGTTTAATTCAGGTCC
        SRR003688.188697  ACATTGAATTCAATAAGATATATGATTAAAATTAGTTTTATATTTTTCTTTTTACTATTTTAAATGTGGCTACTAGAAAATCTTAAATTACATATGTGACTGTTGGAAACCGG
        SRR003712.382306  ACATTGAATTCAATAAGATATATGATTAAAATTAGTTTTATATTTTTCTTTTTACTATTTTAAATGTGGCTACTAGAAAATCTTAAATTACATATGTGACTCCTATTATATTACTACTAGACAGGTCTAA
        SRR006421.13750122                                                            TAAATGTGGCTACTAGAAAATCTTA
        SRR006425.5642885                                 ----------------------------TAAATGTGGCTACTAGAAAATCTTAAATTACATATGTGACTCCTATTATAT

Chr_6_123895635_L1+
        SRR000929.62917 ACCGTCTTCTGCGTCGCTCACGCTGGGAGCTGTAGACCGGAGCTGTTCCTATTCGGCCATCTTGGCTCCTCCCC*TCGAAAATCTTAAATTACATATGTGACTCCTATTATATTACTACTAGACAGGTCTAAGGCACGTCTAATCCCAGGGGGAGCAAAGGACCTTTACAAAACTTTAGGTCATCCACAGACACAAACTGAT
        SRR000933.176844.1 TTCTGCGTCGCTCACGCTGGGAGCTGTAGACCGGAGCTGTTCCTTATTCGGCCCAATCTTGGCTCCTCCCC*TCGAAAATCTTAAATTACATATGTTGAACTCCTATTATATTACTACTAGACAGGTCTAAGGCACGTCTAATCCCAGGGGGAGCAAAGGACCTTTACAAAACTTTAGGTCATCCACAGACACAAACTGATGTTTGGAACCCGAAAGGGTTTGAATTCAAACCCTTTCGGTTCCAACACACTGCTTTGAATGCGT
        SRR000953.45631 ACCGTCTTCTGCGTCGCTCACGCTGGGAGCTGTAGACCGGAGCTGTTCCTATTCGGCCATCTTGGCTCCTCCCC*TCGAAAATCTTAAATTACATATGTGACTCCTATTATATTACTACTAGACAGGTCTAAGGCACGTCTAATCCCAGGGGGAGCAAAGGACCTTTACAAAACTTTAGGTCATCCACAGACACAAACTGAT
        SRR000954.206984 -------------------------GAGCTGTAGACCGGAGCTGTTCCTATTCGGCCATCTTGGCTCCTCCCC*TCGAAAATCTTAAATTACATATGTGACTCCTATTATATTACTACTAGACAGGTCTAAGGCACGTCTAATCCCAGGGGGAGCAAAGGACCTTTACAAAACTTTAGGTCATCCACAGACACAAACTGATTTCAAATGAACTGAAAAAACAAACTTGATATTCTCTCCTGTCAATACTGTTTTGCT
        SRR000961.176842 CCGTCTTCTGCGTCGCTCACGCTGGGAGCTGTAGACCGGAGCTGTTCCTATTCGGCCATCTTGGCTCCTCCCC*TCGAAAATCTTAAATTACATATGTGACTCCTATTATATTACTACTAGACAGGTCTAAGGCACGTCTAATCCCAGGGG
        SRR000986.309069 CCGTCTTCTGCGTCGCTCACGCTGGGAGCTGTAGACCGGAGCTGTTCCTATTCGGCCATCTTGGCTCCTCCCC*TCGAAAATCTTAAATTACATATGTGACTCCTATTATATTACTACTAGACAGGTCTAAGGCACGTCTAATCCCAGGGGGAGCAAAGGACCTTTACAAAACTTTAGGTCATCCACAGACACAAACTGAT
        SRR000987.41769 ------------------------------------------------------------CTTGGCTCCTCCCC*TCGAAAATCTTAAATTACATATGTGACTCCTATTATATTACTACTAGACAGGTCTAAGGCACGTCTAATCCCAGGGGGAGCAAAGGACCTTTACAAAACTTTCTGAGCGGGCTGGCAAGGC
        SRR000987.287855 -----------------------------------------------------------CTTGGCTCCTCCCC*TCGAAAATCTTAAATTACATATGTGACTCCTATTATATTACTACTAGACAGGTCTAAGGCACGTCTAATCCCAGGGGAGCAAAGGACCTTTACAAACTTTCTGAGCGGGCTGGCAAGGC
        SRR000987.304332 -----------------------------------------------------------CTTGGCTCCTCCCC*TCGAAAATCTTAAATTACATATGTGACTCCTATTATATTACTACTAGACAGGTCTAAGGCACGTCTAATCCCAGGGGGAGCAAAGGACCTTTACAAAACTTTCTGAGCGGGCTGGCAAGGC
        SRR001027.128696 CCGTCTTCTGCGTCGCTCACGCTGGGAGCTGTAGACCGGAGCTGTTCCTATTCGGCCATCTTGGCTCCTCCCC*TCGAAAATCTTAAATTACATATGTGACTCCTATTATATTACTACTAGACAGGTCTAAGGCACGTCTAATCCCAGGGGGAGCAAAGGACCTTTACAA
        SRR001101.66692 ACCGTCTTCTGCGTCGCTCACGCTGGGAGCTGTAGACCGGAGCTGTTCCTATTCGGCCATCTTGGCTCCTCCCC*TCGAAAATCTTAAATTACATATGTGACTCCTATTATATTACTACTAGACAGGTCTAAGGCACGTCTAATCCCAGGGGGAGCAAAGGACCTTTACAAAACTTTAGGTCATCCACAGACACAAACTGAT
        SRR001621.369693 CCGTCTTCTGCGTCGCTCACGCTGGGAGCTGTAGACCGGAGCTGTTCCTATTCGGCCATCTTGGCTCCTCCCC*TCGAAAATCTTAAATTACATATGTGACTCCTATTATATTACTACTAGACAGGTCTAAGGCACGTCTAATCCCAGGGGGAGCAAAGGACCTTTACAAAACTTTAGGTCATCCGTTGGAACCGAAAGGGTTTGAATTCAAACCCTTTC
        SRR003180.1234063 CGTCTTCTGCGTCGCTCACGCTGGGAGCTGTAGACCGGAGCTGTTCCTATTCGGCCATCTTGGCTCCTCCCC*TCGAAAATCTTAAATTACATATGTGACTCCTATTATATTACTACTAGACAGGTCTAAGGCACGTCT
        SRR003185.693836 CCGTCTTCTGCGTCGCTCACGCTGGGAGCTGTAGACCGGAGCTGTTCCTATTCGGCCATCTTGGCTCCTCCCC*TCGAAAATCTTAAATTACATATGTGACTCCTATTATATTACTACTAGACAGGTCTAAGGCACGTCTAATCCCAGGGGGAGCAAAGGACCTTTACAAAACTTTAGGTCATCCACAGACACAAACTGATTTCAAATGAACTGAAAAACAAACTTGATATTCTCTCCTGTCAATACTGTTTTGCTTGCTCCCTCCTCTCCAAGCCAACAGATGCTGTGAAGAAGATTGGTGATTTGTTTAATTCAGGTCCATAAAGCAGTAAAATATCAAAGATTTAGACTGGTCTTTGGACGTACTAAGGGAGTTGCCTTTAAGAGATCATTCCTTACTCCTAGTAGGTATTAATTGGAATATAGAGATGGCATGAAATTTTTAAATTGAAAAATTGCATGGAATGCTACATTCACCATGTAATGGGAGG

NA12891 +/-

Chr_6_123895635_L1-
        SRR003211.1210852 30BCLAAXX                            CTTCCGATCTCTTTTTACTATTTTAAATGTGGCTACTAGAAAATCTTAAATTACATATGTGACTCCTATTATATTA
Chr_6_123895635_L1+
        SRR003212.4628937 30BCLAAXX            CGGGAGCTGTAGACCGGAGCTGTTCCTCTTCTGCCATCTTGGCTCCTCCCC*TCGAAAATCTTAAATTACATATGTG


NA12892  N

Chr_6_123895635_L1-
        SRR003094.9142419 3046HAAXX                                            ACTATTTTAAATGTGGCTACTAGAAAATCTTAAATTACATATGTGACTCCT
	SRR003453.5782492                                                                         CTAGAAAATCTTAAATTACATATGTGACTCCTATTATA
Chr_6_123895635_L1+

***************
Chr_7_7985552

NA12878 +/-

Chr_7_7985552_L1-
        SRR003163.472718 TTTAGGTAACAAATAGTGGGTCAAATTCTTAGCAGATTTTAAATGAGTTATCCTTGTTCAGAAATATGCTATTGTCACTGAGTTTTAGATTTTATATATGAATTATTTATTTCTAAGTTAGCTTGAGCTTTTTCTGGTGTTCTGTTTTGAAGTTGCC
        SRR003173.950045 TTTAGGTAACAAATAGTGGGTCAAATTCTTAGCAGATTTTAAATGAGTTATCCTTGTTCAGAAATATGCTATTGTCACTGAGTTTTAGATTTTATATATGAATTATTTATTTCTAAGTTAGCTTGAGCTTTTTCTGGTGTTCTGTTTTGAAGTTGCCACTCTGTTTATGTGTATTTTTCTTTCATTAGATGAAGCTTGAAATATTAATTGGTTCATCCTATGGTTTCTATAACATACTTACATCTAACGTATCTTGCTGCCTTTACCTATTATAATATTATACTATAGTTTAGCCTAGGATGATGTCACTGGCCCTTTCTTTCTATGCATACATATACATTAGTGCAGAAGTCTGAACTGTATTGTTGAATGTGGCTTCTTGTGTAGTAATGTAGTAATATGTAGTAATAATACTGTGTAGTAATCTTGGGCAGTGA
        SRR003182.1190399 TTAGGTAACAAATAGTGGGTCAAATTCTTAGCAGATTTTAAATGAGTTATCCTTGTTCAGAAATATGCTATTGTCACTGAGTTTTAGATTTTATATATGAATTATTTATTTCTAAGTTAGCTTGAGCTTTTTCTGGTGTTCTGTTTTGAAGTTGCCACTCTGTTTATGTGTATTTTTCTTTCATTAGATGAAGCTTGAAATATTAATTGGTTCATCCTATGGTTTCTATAACATACTTACATCTAACGTATCTTGCTGCCTTTACCTATTATAATATTATACTATAGTTTAGCCTAGGATGATGTCACTGGCCCTTTCTTTCTATGCATACATATACATTAGTG
        SRR005494.1966590 ---------------------------------------AAATGAGTTATCCTTGTTCAGAAATATGCTATTGTCACTGAGTTTTAGTTT
        SRR005496.4298092                                 ------------------------TCAGAAATATGCTATTGTCACTGAGTTTTAGATTTTATATATGAATTATTT
        SRR006420.12216129                                         ATGAGTTATCCTTGTTCAGAAATATGCTATTGTC
                                            
Chr_7_7985552_L1+
        SRR001471.535071 ---------------------------------------------------------TCAGAAATATGCTATTGT*GGGGGGAGGAGCCAAGATGGCCGAATAGGAACAGCTCCGGTCTACAGTTCCCAGCGTGAGCGACGCAGAAGACGGGTGATTTCTGCATTTCCATCTGAGGTACCGGGTTCATCTCACTAGGGAGTGCCAGACAGTGGGCGCAGGCCAGTGTGTGTGCACACTGTGCGCGAGCCGAAGCAGGGCGAGGCATTGCCTCACCGTGGGAAGCGCGAAGGGGTCAGGGTACG
        SRR003736.134101 --------------------------------------------------------------AATATGCTATTGT*GGGGGGAGGAGCCAAGATGGCCGAATAGGAACAGCTCCGGTCTACAGCTCCCAGCGTGAGCGACGCAGAAGACGGGTGATTTCTGCATTTCCATCTGAGGTACCGGGTTCATCTCACTAGGGAGTGCCAGACAGTGGGCGCAGGCCAGTGTGTGTGCACACTGTGCGCGAGCCGAAGCAGGGCGAGGCATTGCCTCACCTGGGAAGCGCAAGGGGTCAGGGAGTTT
        SRR003739.401954 TTTAGGTAACAAATAGTGGGTCAAATTCTTAGCAGATTTTAAATGAGTTATCCTTGTTCAGAAATATGCTATTGT*GGGGGGAGGAGCCAAGATGGCCGAATAGGAACAGCTCCGGTCTACAGCTCCCAGCGTGAGCGACGCAGAAGACGGGTGATTTCTGCATTTCCATCTGAGGTACCGGGTTCATCTCACTAGGGAGTGCCAGACAGTGGGCGCAGGCCAGTGTGTGTGCACAC
        SRR000972.469846.1 CAGNACANATCTAACCTAATAGATATAAAATAAAAAAAAAAANAAAAAAAAAAAAAAGAAAA*TATGCTATTGTCACTGAGTTTTAGATTTTATATATGAATTATTTATTTCTAAGTTAGCTTGAGCTTTTTCTGGTGTTCTGTTTTGAAGTTGCCACT
        SRR001618.189722 ATATACCTAACCGTTTCGTACCAATAAAATAAAAAAAAAAAAAAAAAAAAAAAAAAAAGAAAAA*TATGCTATTGTCACTGAGTTTTAGATTTTATATATGAATTATTTATTTCTAAGTTAGCTTGAGCTTTTTCTGGTGTTCTGTTTTGAAGTT
        SRR002672.158015 ---------AAACTAAGTAAGTAATAAAATAAAAAAAANAAAAAAAAAAAAAAAAAAAAGAAAA*TATGCTATTGTCACTGAGTTTTAGATTTTATATATGAATTATTTATTTCTAAGTTAGCTTGAGCTTTTTCTGGTGTTCTGTTTTGAAGTTGCCACTCTGTTTATGTGTATTTTTCTTTCATTAGATGAAGCTTGAAATATTAA
        SRR002672.350079 TGCACATGTACCTAAACTTAAGAGTATAATAAAAAAANAAAAAAAAAAAAAAAAAAAAAGAAAA*TATGCTATTGTCACTGAGTTTTAGATTTTATATATGAATTATTTATTTCTAAGTTAGCTTGAGCTTTTTCTGGTGTTCTGTTTTGAAGTTGCCACTCTGTTTATGTGTATTTTTCTTTCATTAGATGAAGCTTGAAATATTAA
        SRR002672.414434 --------------------GTAGTATAATAAAAANAAAAAAAAAAAAAAAAAAAAAAAAGAAA*TATGCTATTGTCACTGAGTTTTAGATTTTATATATGAATTATTTATTTCTAAGTTAGCTTGAGCTTTTTCTGGTGTTCTGTTTTGAAGTTGCCACTCTGTTTATGTGTATTTTTCTTTCATTAGATGAAGCTTGAAATATTAA
        SRR002673.182742 ---------------------TAGATATAAATAAAAAAANAAAAAAAANAAAAAAAAAAGAAAA*TATGCTATTGTCACTGAGTTTTAGATTTTATATATGAATTATTTATTTCTAAGTTAGCTTGAGCTTTTTCTGGTGTTCTGTTTTGAAGTTGCCACTCTGTTTATGTGTATTTTTCTTTCATTAGATGAAGCTTGAAATATTAA
        SRR003400.363522 -----------------------ATATAAAAATAAAAAAANAAAAAAANAAAAAAAAAGAAAAA*TATGCTATTGTCACTGAGTTTTAGATTTTATATATGAATTATTTATTTCTAAGTTAGCTTGAGCTTTTTCTGGTGTTCTGTTTTGAAGTCGCCACTCTGTTTATGTGTATTTTTCTTTCATTAGATGAAGCTTGAAATATTAATTGTTTCATCCTATGGTTTCTATAACATACTTACATCTAACGTATCTTGCTGCCTTTACCTATTATAATATTATACT
        SRR003400.405790 ----------------------TAGATATAAAANAAAAAAANAAAAAAANAAAAAAAAAGAAAA*TATGCTATTGTCACTGAGTTTTAGATTTTATATATGAATTATTTATTTCTAAGTTAGCTTGAGCTTTTTCTGGTGTTCTGTTTTGAAGTCGCCACTCTGTTTATGTGTATTTTTCTTTCATTAGATGAAGCTTGAAATATTAATTGTTTCATCCTATGGTTTCTATAACATACTTACATCTAACGTATCTTGCTGCCTTTACCTATTATAATATTATACT
        SRR003400.415728 ------TAAACCTTAAAGTAGTATAATAAAAANAAAAAAANAAAAAAAANAAAAAAAAAGAAAA*TATGCTATTGTCACTGAGTTTTAGATTTTATATATGAATTATTTATTTCTAAGTTAGCTTGAGCTTTTTCTGGTGTTCTGTTTTGAAGTCGCCACTCTGTTTATGTGTATTTTTCTTTCATTAGATGAAGCTTGAAATATTAATTGTTTCATCCTATGGTTTCTATAACATACTTACATCTAACGTATCTTGCTGCCTTTACCTATTATAATATTATACT
        SRR003400.532076 ------------------------AGTATAAAANAAAAAAANAAAAAAANAAAAAAAAAGAAAA*TATGCTATTGTCACTGAGTTTTAGATTTTATATATGAATTATTATTTCTAAGTTAGCTTGAGCTTTTTCTGGTGTTCTGTTTTGAAGTCGCCACTCTGTTTATGTGTATTTTCTTTCATTAGATGAAGCTTGAAATATTAATTGTTTCATCCTATGGTTTCTATAACATACTTACATCTAACGTATCTTGCTGCCTTTACCTATTATAATATTATACT
        SRR003791.254924 -------------TAAGTATAATAAAATAAAAAAAATAAAAAAAAAAAAAAAAAAAAAGAAAAA*TATGCTATTGTCACTGAGTTTTAGATTTTATATATGAATTATTTATTTCTAAGTTAGCTTGAGCTTTTTCTGGTGTTCTGTTTTGAAGTCGCCACTCTGTTTATGTGTATTTTTCTTTCATTAGATGAAGCTTGAAATATTAATTGTTTCATCCTATGGTTTCTATAACATACTTACATCTAACGTATCTTGCTGCCTTTACCTATTATAATATTATACT

NA12891 N

Chr_7_7985552_L1-
        SRR003205.428315 3017HAAXX ------------------------------------------CTTGTTCAGAAATATGCTATTGTCACTGAGTTTTAGATTTTATATATGAAT
        SRR003211.15497624 30BCLAAXX ATAGTGGGTCAAATTCTTAGCAGATTTTAAATGAGTTATCCTTGTTCAGAAATATGCTATTGTCACTGAGTTTT
        SRR003228.4177106 302P8AAXX ------------------------------------------------AGAAATATGCTATTGTCACTGAGTTTTAGATTTTATCTCTGCCTTCTTTAT
Chr_7_7985552_L1+


NA12892 +/-

Chr_7_7985552_L1-
        SRR003455.6345216 303KRAAXX                              ----------------GTTCAGAAATATGCTATTGTCACTGAGTTTTAGATTTT
Chr_7_7985552_L1+
        SRR005732.8574713 309KCAAXX                                                       TATGCTATTGT*GGGGGGAGGGAAGGAAGGGTGTTCCAAATGGAAGTTAGAT
        SRR005728.14724174 30BBNAAXX                             AAAAAAAAAAAAAAAAAAAAGAAA*TATGCTATTGTCACTGAGTTTTAGATTTTATATATGAATTATTTATTTCTAA

****************************
Chr_7_53619996

NA12878 +/-

Chr_7_53619996_L1-
        SRR000973.141607.1 TCCAATCTTTGCCCACATCTCCATATGATGTTTTGGTGTGTCTCTATCTCCATGTGGCCATGTTCCTTCTGTGTTATTTGTTC
        SRR001022.401487.1 CTATTTACTTCCTACCCGTACCGGGGAATGGAATTGCCCAGCTACCTTTTCTTTCCTGTAGTTTCCTTCTGTGTTATTTGTTTTTATTTTTTA
        SRR001110.653966 ------GATGCATCATTTCTCACCCTGGGAATGGAATTGCCCAGCACCTTTTCTTTCCTGAGTTTTCCTTCTGTGTTATTTGTTTTTTTATTTTTTTA
        SRR002584.31157 --------------------------------------------GCACCTTTTCTTTCCTGAGTTTTCCTTCTGTGTTATTTGTTTTTTTAAAAAATGATATTTGT
        SRR002665.147708 TTCTGAGATGCATCATTTCTCACCCTGGGAATGGAATTGCCCAGCACCTTTTCTTTCCTGAGTTTTCCTTCTGTGTTATTTGTT
        SRR003177.306794 TTCTGAGATGCATCATTTCTCACCCTGGGAATGGAATTGCCCAGCACCTTTTCTTTCCTGAGTTTTCCTTCTGTGTTATTTGTTTTTTTAAAAAATTGATATTTGTTACCTGCCCTTTTCTTATCATATCCACTCATAGGCCTGAAGTCAGGATTTTAAGTCCTCTCTATCTGAGCCAAAAAATTACCTAGCAAAAAGATGTGAGGATGAGTGGAGAAGGGGATTGGGCAGAGAAGCCACGTGACGACAGTGGGCAGTGGGTGT
        SRR003720.45222 ATTCTGAGATGCATCATTTCTCACCCTGGGAATGGAATTGCCCAGCACCTTTTCTTTCCTGAGTTTTCCTTCTGTGTTATTTGTTTTTTAAAATTAAA
        SRR003746.68963 -----------------------------------------------------------TGAGTTTTCCTTCTGTGTTATTTGTTTTTTTAAAAAATGATATTTGTTACCTGCCCTTTTCTTATCATATCCACTCATAGGCCTGAAGTCAGGATTTTAAGTCCTCTCTATCTGAGCCAAAAAATTACCTAGCAAAAAGATGTGAGGATGAGTGGAGAAGGGGATTGGGCAGAGAAGCCACGTGACGACAGTGGGCAGTGGGTGTGGAGTTAGATGTCAGAGCAAAGCTTCACTCTCCCCTGATGAGTGTGGCCCCAATGGA

Chr_7_53619996_L1+
        SRR000934.497297.1 GAACCGAAAGGGTTTGAATTCAAACCCTTCGGTTCCAACCTGTTCCTATTCGGCCATCTTGGCTCCTCCCCC*TTATTTGTTTTTTTAAAAAATGATATTTGTTACCTGCCCTTTTCTTATCATATCCACTCATAGGCCTGAAGTCAGGATTTTAAGTCCTCTCTATCTGAGCCAAAAAATTACCTAGCAAAAAGATGTGAGGATGAGTGGAGAAGGGGATTGGGC
        SRR003180.596538 -GTCTTCTGCGTACGCTCACGCTGGGAGCTGTAGACCGGAGCTGTTCCTATTCGGCCATCTTGGCTCCTCCCCC*TTATTTGTTTTTTTAAAAAATGATATTTGTTACCTGCCCTTTTCTTATCATATCCACTCATAGGCCTGAAGTCAGGATTTTAAGTCCTCTCTATCTGAGCCAAAAAAATTACCTAGCAAAAAAGATGTGAGGATGAGTGGAGAAGGGGATTGGGCAGAGAAGCCACGTGACGACAGTGGGCAGGTGGGTGTGGAGTTAGATGTCAGAGCAAAGCTTCACTCTCCCTGATGAGTGTGGCCCCAATGGA
        SRR003718.119236 CCGTCTTCTGCGTCGCTCACGCTGGGAGCTGTAGACCGGAGCTGTTCCTATTCGGCCATCTTGGCTCCTCCCCC*TTATTTGTTTTTTTAAAAAATGATATTTGTTACCTGCCCTTTTCTTATCATATCCACTCATAGGCCTGAAGTCAGGATTTTAAGTCCTCTCTATCTGAGCCAAAAAATTACCTAGCAAAAAGATGTGAGGATGAGTGGAGAAGGGGATTGGGCAGAGAAGCCACGTGACGACAGTGGG
        SRR003796.59597 ACCGTCTTCTGCGTCGCTCACGCTGGGAGCTGTAGACCGGAGCTGTTCCTATTCGGCCATCTTGGCTCCTCCCCC*TTATTTGTTTTTTTAAAAAATGATATTTGTTACCTGCCCTTTTCTTATCATATCCACTCATAGGCCTGAAGTCAGGATTTTAAGTCCTCTCTATCTGAGCCAAAAAATTACCTAGCAAAAAGATGTGAGGATGAGTGGAGAAGGGGATTGGGCAGAGAAGCCACGTGAC
        SRR003796.305478 CCGTCTTCTGCGTCGCTCACGCTGGGAGCTGTAGACCGGAGCTGTTCCTATTCGGCCATCTTGGCTCCTCCCCC*TTATTTGTTTTTTTTAAAAAATGATATTTGTTACCTGCCCTTTTCTTATCATATCCACTCATAGGCCTGAAGTCAGGATTTTAAGTCCTCTCTATCTGAGCCAAAAAATTACCTAGCAAAAAGATGTGAGGATGAGTGGAGAAGGGGATTGGGCAGAGAAGCCACGTGAC
        SRR003796.575512 CCGTCTTCTGCGTCGCTCACGCTGGGAGCTGTAGACCGGAGCTGTTCCTATTCGGCCATCTTGGCTCCTCCCCC*TTATTTGTTTTTTTAAAAAATGATATTTGTTACCTGCCCTTTTCTTATCATATCCACTCATAGGCCTGAAGTCAGGATTTTAAGTCCTCTCTATCTGAGCCAAAAAATTACCTAGCAAAAAGATGTGAGGATGAGTGGAGAAGGGGATTGGGCAGAGAAGCCACGTGAC
        SRR006422.1326633 --------------------------------------AGCTGTTCCTATTCGGCCATCTTGGCTCCTCCCCC*TTATTTGTTTTTTTAA


NA12891 Y

Chr_7_53619996_L1-

Chr_7_53619996_L1+
        SRR003216.6886175 30BCLAAXX CTCNTGTCGCGCCCTGGGTCTGGAATTGCCCAGCGCCTTTTCTTGCCTGAGTTTTCCTTCTGTGTTATTTGTTTTT
        SRR003219.496744 304JJAAXX --------------------------------------------------GATTTTCCTTCTGTGTTATTTGTTTTTTTATTTTTTTATTTTTTTTATTTT
        SRR005665.4451003 304TYAAXX -------------------------------AGCACCTTTTCTTTCCTGAGTTTTCCTTCTGTGTTATTTGTTTTTTTATTT
        SRR005665.3659225 304TYAAXX -----------------------------CCAGCACCTTTTCTTTCCTGAGTTTTCCTTCTGTGTTATTTGTTTTTTTAT
 

        SRR003208.10709180 3017HAAXX    ----------------------CGATCTGTTCCTATTCGGCCATCTTGGCTCCTCCCCC*TTATTTGTTTTTTT
        SRR003216.9708207 30BCLAAXX    GCGCGCGCTGGGATCTGCAGACCGGAGCTGTTCCTATTCGGCCATCTTGGCTCCTCCCCC*TTATTTGTTTTTTTAA
        SRR003219.14149557 304JJAAXX    ---------------------------------TATTCGGCCATCTTGGCTCCTCCCCC*TTATTTGTTTTTTTAAAAAATGATA
        SRR005672.762765 30AYPAAXX    --------------------------------------------------GCTCCTCCCCC*TTATTTGTTTTTGTAAAAAATGATATTTGTTACCTGCCCT

NA12892  ?/?

Chr_7_53619996_L1-
Chr_7_53619996_L1+
****************************
Chr_10_124445220

NA12878 Y

Chr_10_124445220_L1-

Chr_10_124445220_L1+
        SRR000927.476947 ----CTGTTAGCCCACCCTCACATTGTCATAGCTTAGCTTTTACATAGATAAGACCCTTGTATAAGAAAAACTTAAA*GGGGAGGAGCCAAGATGGCCGAATAGGAACAGCTCCGGTCTACAGCTCCCAGCGTGAGCGACGCAGAAGACGGTGATTTCTGCATTTCCATCTGAGGTACCGGGTTCATCTCACTAGGGAGTGCCAGACAGTGGGCG
        SRR002591.469118 ACGCTGTTAGCCCACCCTCACATTGTCATAGCTTAGCTTTTACATAGATAAGACCCTTGTATAAAGAAAAACTTAAA*GGGGAGGAGCCAAGATGGCCGAAA
        SRR002645.254677 CACGCTGTTAGCCCACCCTCACATTGTCATAGCTTAGCTTTTACATAGATAAGACCCTTGTATAAGAAAAACTTAAA*GGGGAGGAGCCAAGATGGCCGAATAGGAACAGCTCCGGTCTACAGCTCCCAGCGTGAGCGACGCAGAAGACGGTGATTTCTGCATTTCCATCTGAGGTACCGGGTTCATCTCACTAGGGAGTGCCAGACAGTGGGCGCAGGCCAGTGTGTG
        SRR003025.364065 CACGCTGTTAGCCCACCCTCACATTGTCATAGCTTAGCTTTTACATAGATAAGACCCTTGTATAAGAAAAACTTAAA*GGGGAGGAGCCAAGATGGCCGAATAGGAACAGCTCCGGTCTACAGCTCCCAGCGTGAGCGACGCAGAAGACGGTGATTTCTGCATTTCCATCTGAGGTACCGGGTTCATCTCACTAGGGAGTGCCAGACAGTGGGCGCAGGCCAGTGTGTG
        SRR003165.272804 ----------------------------------------TTACATAGATAAGACCCTTGTATAAGAAAAACTTAAA*GGGGAGGAGCCAAGATGGCCGAATAAGGAACAGCTCCGGTCTACAGCTCCCAGCGTGAGCGACGCAGAAGACGGTGATTTCTGCATTTCCATCTGAGGTACCGGGTTCATCTCACTAGGGAGTGCCAGACAGTGGGCGCAGGCCAGTGTGTGTGCGCACCGTGCGCGAGCCGAAGCAGGGCGAGGCATTGCCTCACCTGGGAAGCGCAAGGGGTCAGGGAGTTCCCTTTCCGAGTCAAAGAAAGGGGTGACGGACGCACCTGGAAAATCGGGTCACTCCCACCCGAATATTGCGCTGTTCAGACCGGCTTAAGAAACGGCGCACCACGAGACTATATCCCACACCTGGCTCGGAGGGTCCTACGCCCACGGAATCTCGCTGATTGCTAGCACAGCAGTCTGAGNTCAAACTGCAAGGCGGCAGCGAGGCTGGGGG
        SRR003175.599540 CACGCTGTTAGCCCACCCTCACATTGTCATAGCTTAGCTTTTACATAGATAAGACCCTTGTATAAGAAAAACTTAAA*GGGGAGGAGCCAAGATGGCCGAATAGGAACAGCTCCGGTCTACAGCTCCCAGCGTGAG
        SRR003184.904771 CACGCTGTTAGCCCACCCTCACATTGTCATAGCTTAGCTTTTACATAGATAAGACCCTTGTATAAGAAAAACTTAAA*GGGGAGGAGCCAAGATGGCCGAATAGGAACAGCTCCGGTCTACAGCTCCCAGCGTGAGCGACGCAGAAGACGGTGTCTTCCTCCCCGCCAGCAGTCGTGGCTTCCTGCTGGCTCCCACCCTGTGCCTCAGCCGACGGGCCCTCGGGCTCAGCCTCAGAGACTGTGCTGGCAGATGGGCGAGAGTCTTCACTCAGGCCAGACTCGGCACTCAGCCGCTTCTCCTGCGGCGGGAAGTGGGGTCAGGCTTCGACGGAGCTCCCGACTCACAGGCTGGCCACCTGGGATGCCCCCCACGTGGCAGGCCTTCCCTGAGCTTCCCGCTGCCCCGACCAGGCACCGTTACGGCTCACGCCCTCGCAGCTGCTCCCTGTCCCAGCCTGCAAGGAAGCCACACGCCT
        SRR003184.1074942 ACGCTGTTAGCCCACCCTCACATTGTCATAGCTTAGCTTTTACATAGATAAGACCCTTGTATAAGAAAAACTTAAA*GGGGAGGAGCCAAGATGGCCGAATAGGAACAGCTCCGGTCTACAGCTCCCAGCGTGAGCGACGCAGAAGACGGTGTCTTCCTCCCCGCCAGCAGTCGTGGCTTCCTGCTGGCTCCCACCCTGTGCCTCAGCCGACGGGCCCTCGGGCTCAGCCTCAGAGACTGTGCTGGCAGATGGGCGAGAGTCTTCACTCAGGCCAGACTCGGCACTCAGCCGCTTCTCCTGCGGCGGGAAGTGGGGTCAGGCTTC
        SRR003696.436898 CACGCTGTTAGCCCACCCTCACATTGTCATAGCTTAGCTTTTACATAGATAAGACCCTTGTATAAGAAAAACTTAAA*GGGGAGGAGCCAAGATGGCCGAATAGGAACAGCTCCGGTCTACAGCTCCCAGCGTGAGCGACGCAGAAGACGGTGATTTCTGCATTTCCATCTGAGGTACCGGGTTCATCTCACTAGGGAGTGCCAGACA
        SRR003737.434888 ------------------------TGTCATAGCTTAGCTTTTACATAGATAAGACCCTTGTATAAGAAAAACTTAAA*GGGGAGGAGCCAAGATGGCCGAATAGGAACAGCTCCGGTCTACAGCTCCCAGCGTGAGCGACGCAGAAGACGGTGATTTCTGCATTTCCATCTGAGGTACCGGGTTCATCTCACTAGGGAGTGCCAGACAGTGGGCGCAGGCCAGTGTGTGTGCGCACCGTGCGCGAGCCGAAGCAGGGCGAGGCATTGCCT
        SRR003737.461389 ------------------------TGTCATAGCTTAGCTTTTACATAGATAAGACCCTTGTATAAGAAAAACTTAAA*GGGGAGGAGCCAAGATGGCCGAATAGGAACAGCTCCGGTCTACAGCTCCCAGCGTGAGCGACGCAGAAGACGGTGATTTCTGCATTTCCATCTGAGGTACCGGGTTCATCTCACTAGGGAGTGCCAGACAGTGGGCGCAGGCCAGTGTGTGTGCGCACCGTGCGCGAGCCGAAGCAGGGCGAGGCATTGCCT
        SRR003747.430674 CACGCTGTTAGCCCACCCTCACATTGTCATAGCTTAGCTTTTACATAGATAAGACCCTTGTATAAGAAAAACTTAAA*GGGGAGGAGCCAAGATGGCCGAATAGGAACAGCTCCGGTCTACAGCTCCCAGCGT
        SRR005498.2251054 --------------------------------------------                   AGAAAAACTTAAA*GGGGAGGAGCCAAGATGGCCGAATAGGAACAGCTCCGG
        SRR006425.3277025 ------------------------------------------- TAGATAAGACCCTTGTATAAGAAAAACTTAAA*GGGGAGGAGCCAAGATGGC

NA12891 +/-

Chr_10_124445220_L1-
        SRR003211.13413890 30BCLAAXX -------------------------------------------CCTTGTATAAGAAAAACTTAAAGATGATGCATTCCTCTGCTTGCTTTCTGAGGACGCCCCACTCTGTAACTGAGTA
        SRR003211.13413890 30BCLAAXX -------------------------------------------------ATAAGAAAAACTTAAAGATGATGCATTCCTCTGCTTGCTTTCTGAGGACGCCCCACTCTGTAACTGAGTAGCTTTC
        SRR003214.1692188 30BCLAAXX ----------------------------------TATATCAGACCCGTGTATTAGAAAAACTTAAAGATGATGCATTCCTCTGCTTGCTTTCTGAGGACGCCCCACTCTG
Chr_10_124445220_L1+
        SRR003211.6652102 30BCLAAXX                                               TTGTATAAGAAAAACTTAAA*GGGGAGGAGCCAAGATGGCCGAATAGGAACAGCTCCGGTCTACAGCTCCCAGCGTG

NA12892  Y

Chr_10_124445220_L1-

Chr_10_124445220_L1+
        SRR005725.9029792 30B0UAAXX ---------------------------------------------------AAAGAAAAACTTAAAGATGATGCATTCCTCTGCTTGCTTTCTGAGGACGCC
        SRR005727.9349474 30BBNAAXX                       ------------------------------AAGAAAAACTTAAAGATGATGCAGTCCTCTGCTTGCTTTCTGAGGACGCCCCACTCTGGAACTGAGTAGCGTTCAA

        SRR005732.5123077 309KCAAXX                                  ATAGATAAGACCCTTGTATAAGAAAAACTTAAA*GGGGAGGAGCCAAGATGG

        SRR003096.1088943 3046HAAXX -----------------------------------------------AAAAAAAGAAAAACTTAAAGATGATGCATTCCTCTGCTTGCTTTCTGAGGA
        SRR003452.6367670 303KRAAXX ----------------------------------AAAAAAAAAAAAAAAA*AAAGAAAAACTTAAAGATGATG

**************************
Chr_11_109883089

NA12878   Y  (Data suggest more variaton on haplotype with LINE1 insert)

Chr_11_109883089_L1-

Chr_11_109883089_L1+
        SRR000933.234052. 1TTCTGCGTCGCTCACGCTGGGAGCTGTAGACCGGAGCTGTTCCTATTCGGCCATCTTGGCTCCTCCCCCC*GAGTTATCCAAGTAAATACATTTTAAGAACCCTC
        SRR000936.72022.1 CTTCTGCGTCGCTCACGCTGGGAGCTGTAGACCGGAGCTGTTCCTATTCGGCCATCTTGGCTCCTCCCCCC*GAGTTATCCAAGTAAATACATTTTAAGAACCCTC
        SRR000936.341543.1 TTCTGCGTCGCTCACGCTGGGAGCTGTAGACCGGAGCTGTTCCTATTCGGCCATCTTGGCTCCTCCCCCC*GAGTTATCCAAGTAAATACATTTTAAGAACCCTC
        SRR001110.473744.1 TTCTGCGTCGCTCACGCTGGGAGCTGTAGACCGGAGCTGTTCCTATTCGGCCATCTTGGCTCCTCCCCCC*GAGTTATCCAAGTAAATACATTTTAAGAACCCTC
        SRR002587.568681 --------------------------------------------------------CTTGGCTCCTCCCCCC*GAGTTATCCAAGTAAATACATTTTAAGAACCCTCAGCCTCGCTCTCCTCTTCCTCAGGGCACACTTTTTTTTTTCCTTCCTACTGTGTGAGCTGTGGTG`GTCTTTCCCTAGTCTTGGTGTCAGGCAAGTGCTCAAAGTCAGGATAAGCAACTCTCCTTCCTGGGACTCTGAGGAAGGCTCATTGAGTGGGGGAAATGGGAGGGAGTGGATTCACTCCAGCTC
        SRR002652.134085 CTTCTGCGTCGCTCACGCTGGGAGCTGTAGACCGGAGCTGTTCCTATTCGGCCATCTTGGCTCCCTCCCCCC*GAGTTATCCAAGTAAATACATTTTAAGAACCCCTCAGCCTCGCTCTCCTCTTCCTCAGGGC
        SRR003169.497289 TCTTCTGCGTCGCTCACGCTGGGAGCTGTAGACCGGAGCTGTTCCTATTCGGCCATCTTGGCTCCTCCCCCC*GAGTTATCCAAGTAAATACATTTTAAGAACCCTCAGCCTCGCTCTCCTCTTCCTCAGGGCACACTTTTTTTTTTTCCTTCCTACTGTGTGAGCTGTGGTGGGAATGTTAATCGGGATGCCTGTCTTTCCCTAGTCTTGGTGTCAGGCAAGTGCTCAAAGTCAGGATAAGCAAACTCTCCTTCC
        SRR003177.659079 TCTTCTGCGTCGCTCACGCTGGGAGCTGTAGACCGGAGCTGTTCCTATTCGGCCATCTTGGCTCCTCCCCCC*GAGTTATCCAAGTAAATACATTTTAAGAACCCTCAGCCTCGCTCTCCTCTTCCTCAGGGCACTACTTTTTTTTTTCCGTCCTACTGTGTGAGCTGTGGTGGGAATGTTAATCGGGATGCCTGTCTTTCCCTAGTCTTGGTGTCAGGCAAGTGCTCAAAGTCAGGATAAGCAAACTCTCCTTCCTGGGACTCTGAGGAAAGGCTCATTGAGTGGGGGAAATGGAGGGAGTGGATTCACTCC
        SRR003730.356865 -------CGTCGCTCACGCTGGGAGCTGTAGACCGGAGCTGTTCCTATTCGGCCATCTTGGCTCCTCCCCCC*GAGTTATCCAAGTAAATACATTTTAAGAACCCTCAGCCTCGCTCTCCTCTTCCTCAGGGCACAC TTTTTTTTTTCCTTCCTACTGTGTGAGCTGTGGTGGGAATGTTAATCGGGATGCCTGTCTTTCCCTAGTCTTGGTGTCAGGCAAGTGCTCAAAGTCAGGATAAGCAAACTCTCCTTCCTGGGACTCTG
        SRR005497.3072922 -------------------------------------------------GGCCATCTTGGCTCCTCCCCCC*GAGTTATCCAAGTAAATACATTTTAAGAA
        SRR006424.4897268 --------------------------------------------------------------CCTCCCCCC*GAGTTATCCAAGTAAATACATTTTAAGAACCCTCAGCCTCGC
        SRR006424.4897268 ---------------------------------GGAGCTGTTCCTATTCGGCCATCTTGGCTCCTCCCCCC*GAGTTATCCAAGT


        SRR000997.8819.1   -------------------------------------------------GATCAGGTAAGTAGCTTATTCAGTGTTGCTCAAGTAAATAC*TATTTTTTTTTTTTNTTTTTTTTTATTATACTCTAAGTTTAGGGTACATGTGCACATTGTGCAGGTTAGTTACATATGTATACATGTGCCATGCTGGTGCGCTGCACCCACTAATGTGTCATCTAGCATTAGGTATATCTCCCAATGCTACTCCCCTCCCCCCCTCCCCCGACCCCACCACAGTCCCCAGAGTGTGATACTTCCCCCTTCCTGTGTCCATGTGAC
        SRR001014.290867.1   -----------------------------------------------GATCAGGTAAGTAGCTTATTCAGTGTTGCTCAAGTAAATAC*ATTTTTTTTTTTTTATTTTTTTTTATTATAACTCTAAGTTTTAGGGTACATGTGCACATTGTGCAGGTTAGTTACATATGTATACATGTGCCATGCTGGTGCGCTGCACCCACTAATGTGTCATCTAGCATTAGGTATATCTCCCAATGCTACTCCCCTCCCCCCTCCCCCGACCCCACCACAGTCCCCAGAGTGTNATACTTCCCCCTTCCTGTGTCCATGTGA
        SRR002663.244117   -----TACTAACAGCATGCCCATTTTACATGTGAGGAAACTGAGGCTTAGATCAGGTAAGTAGCTTATTCAGTGTTGCTCAAGTAAATAC*TTATTTTTTTTTTTTTTTTTTTTATTTATATACTAGTTAAGG
        SRR002663.289195   -----TACTAACAGCATGCCCATTTTACATGTGAGGAAACTGAGGCTTAGATCAGGTAAGTAGCTTATTCAGTGTTGCTCAAGTAAATAC*TTTATTTTTTTTTTTTNTTTTTTTTTATTATACTC
        SRR003725.108497   --------------------------------------------------------TAAGTAGCTTATTCAGTGTTGCTCAAGTAAATAC*ATTTTTTTTNTTTTTTTTTTTTTTATTATACTCTAAGTTTTAGGGTACATGTGCACATTGTGCAGGTTAGTTACATATGTATACATGTGCCATGTCTGGTGCGCTGCACCCACTAATGTGTCATCTAGCATTAGGTATATCTCCCATGCTATCCCTCCCCCCTCCCCCGACCCCACCACAGTCCCCAGAGTGTGATATTCCCCTTCCTGTGTCCATGT
        SRR005496.6204437   -----                                        ----ATCAGGTAAGTAGCTTATTCAGTGTTGCTCAAGTAAATAC*ATTTTNTNNTN

NA12891 N

Chr_11_109883089_L1-
        SRR003207.16755817 3017HAAXX     --------------------------------TTAGATCAGGTAAGTAGCTTATTCAGTGTTGCTCAAGTAAATACATTTTTT
        SRR003212.1815077 30BCLAAXX   ----------------------------------------TCAGGGAAGTAGCTTATTCAGTGTTGCTCAAGTAAATACGATTTAAGAACCCTCAGACTCGCTCTCTTCTTCATCT
        SRR003212.1815077 30BCLAAXX   -----------------------------------------CAGGTAAGTAGCTTATTCAGTGTTGCTCAAGTAAATACGTTTGAAGAACCCACAGCCTCGCTCTCCTCTTCCTCAG
        SRR003216.8712243 30BCLAAXX     ---TGCCCATTTTACATGTGAGGAAACTGAGGCTTAGATCAGGTAAGTAGCTTATTCAGTGTTGCTCAAGTAAATACAT
        SRR003221.6311161 304JJAAXX     --------------------------------CTTAGATCAGGTAAGTAGCTTATTCAGTGTTGCTCAAGTAAATACGTTTTA
        SRR003225.6429094 302P8AAXX     -------------------------ACTGAGGCTTAGATCAGGTAAGTAGCTTATTCAGTGTTGCTCAAGTAAATA

Chr_11_109883089_L1+

NA12892 +/-

Chr_11_109883089_L1-
        SRR005733.8266841 309KCAAXX                                  AGGCTTAGATCAGGTAAGTAGCTTATTCAGTGTTGCTCAAGTAAATACATT
        SRR005733.8415648 309KCAAXX                                  -------------GTAAATAGCTTATACAGTGTTGCTCAAGTAAATACGTTTTAAGAAACAGCA
Chr_11_109883089_L1+
        SRR005731.1065605 309KCAAXX  ---------------------------------------------- --CTCCTCCCCCC*GAGTTATCCAAGTAAATACATTTTAAGAACCCTCAGCCTC
        SRR005733.8741532 309KCAAXX  ---------------------------------------------TTGCCTCCTCCCCCC*GAGTTATCCAAGTAAATACATTTTAAGAACCCTCAG
        SRR003085.2064625 203PCAAXX  --------------------------------------------------TCCTCCCCCC*GAGTTATCCAAGTAAATACATTTTAA
	SRR003097.4804801                                                                 TACCCCC*GAGTTATCCAAGTAAATACATTTTAATAACCCTCATCTTCGTTT
*****************************
Chr_12_125368882

NA12878 +/-

Chr_12_125368882_L1-

        SRR002585.287832 -TTACTCTATTTTTTTAAAAAGAGACTAACATTCTCAATTTTTAAGTGAAAGCTGCCAATTAACAAAATTATTGACTTGTACTCTTTTGAATTTCCCAGAGTAAA
        SRR003083.3981664 --------------                                       GCCAATTAACAAAATTATTGACTTGTACTCTTTTTT
        SRR003707.235832 -TTACTCTATTTTTTTAAAAAGAGACTAACATTCTCAATTTTTAAGTGAAAGCTGCCAATTAACAAAATTATTGACTTGTACTCTTTTGAATTTCCCAGAGTAAACAAAATAAAATTCCAGGCAAGAAAAATCCATGGACTCACCTATTAGCAACTTCCGGTGCAAATAAATGACTCAACTTAATATTAAATATCTCTACACTTCTGTGATTATGGAAGGATAGATTTGCATTTTGAACAGATTTCACTAG
        SRR003776.434024 ----------TTTTTTAAAAAGAGACTAACATTCTCAATTTTTAAGTGAAAGCTGCCAATTAACAAAATTATTGACTTGTACTCTTTTGAATTTCCCAGAGTAAACAAAATAAAATTCCAGGTCAGAAAATCCATGGACTCACCT

Chr_12_125368882_L1+
        SRR003177.193232 TCTTCTGCGTCGCTCACGCTGGGAGCTGTAGACCGGAGCTGTTCCTATTCGGCCATCTTGGCTCCTCCCCCC*GACTTGTACTCTTTTGAATTTCCCAGAGTAAACAAAATAAAATTCCAGGCAAGAAAAATCCATGGACTCACCTATTAGCAACTTCCGGTGAAATAAATGACTCAACTTAATATTAAATATCTCTACACTTCTGTGATTATGGAAGGATAGATTTGCATTTTGAACAGATTTC
        SRR003725.537487 TCTTCTGCGTCGCTCACGCTGGGAGCTGTAGACCGGAGCTGTTCCTATTCGGCCATCTTGGCTCCTCCCCCC*GACTTGTACTCTTTTGAATTTCCCAGAGTAAACAAAATAAAATTCCAGGCAAGAAAAATCCATGGACTCACCTATTAGCAACTTCCGGTGAAATAAATGACTCAACTTAATATTAAA
        SRR005498.2546288 ---------------------------------------------------CCATCTTGGCTCCTCCCCCC*GACTTGTACTCTTTTGAATTTCCCAGAGTAA

        SRR001000.219311 ----------------AAAAAGAGACTAACATTCTCAATTTTTAAGTGAAAGCTGCCAATTAACAAAATTATTGACTTGTACTCTTTTTTTTTTTCTGAGCGGGCTGGCAAGGC


NA12891  N

Chr_12_125368882_L1-
        SRR003203.17223985 3017HAAXX --------------------------TTTTTAAGTGAAAGCTGCCAATTAACAAAATTATTGACTTGTACTCTTTTT
        SRR003204.12412278 3017HAAXX ------------------------CATTTCCAACTGAAAGCTGCTAATTAACAAAATTATTGACTTGTACTCTTT
        SRR003207.3381564 3017HAAXX --------------------------------------------------AACAAAATTATTGACTTGTACTCTTTTGAATTTCCCAGAGTAAACAAAATA
        SRR003213.10146042 30BCLAAXX -------AAGACTCTAACATTCTCAATTTTTAAGTGAAAGCTGCCAATTAACAAAATTATTGACTTGTACTCTTTTGAATTTC
        SRR003228.9767973 302P8AAXX ---------------------------------------------------ACAAAATTATTGACTTGTACTCTTTTGAATTTCCCAGAGTAAACAAAATAA
        SRR003229.3879332 302P8AAXX ------------------------------------------TGCCAATTAACAAAATTATTGACTTGTACTCTTTTGAATTTCCCAGAGTAA
        SRR005672.72517 30AYPAAXX ------------------------------------------GCTGCCAATTAACAAAATTATTGACTTGTACTCTTTTTAATTTCCCATACT

Chr_12_125368882_L1+


NA12892 +/-

Chr_12_125368882_L1-
        SRR005729.1165591 30BBNAAXX         AAGAGACTAACATTCTCAATTTTTAAGTGAAAGCTGCCAATTAACAAAATTATTGACTTGTACTCTTTTTTAGATA
        SRR003098.4840623 3046HAAXX         ------------------ATTTTTGAGTGAAAGCTGCCAATTAACAAAATTATTGACTTGTACTCTTTT
        SRR003453.5728092 303KRAAXX         -------------------------------AGATGCAAATTAACAAAATTATTGACTTGTACTCTTTT

Chr_12_125368882_L1+
        SRR003096.15398144 3046HAAXX         ----------------------------------GCCAATTAACAAAATTATTGACTTGTACTCTTTTTTTTTTTTTTTTTTTTT
        SRR005725.2509439 30B0UAAXX         -------------------------AGTGAAAGCTGCCAATTAACAAAATTATTGACTTGTACTCTTTTTTTTTTT


******************************
Chr_13_60360333

NA12878 Y

Chr_13_60360333_L1
        SRR002617.84941 GGGAGCTGTAGACCGGAGCTGTTCCTATTCGGCCATCTTGGCTCCTCCCCC*TCTCCTCTTTTTTATATAACCTGTGTGACACTGTTCCAGCATTAGATAAAATATTAGATTTAAAGTGGAGTGAGAGGAAGTTTTAAGCTTATTTTATTGTTCTCTTTGGGGTTCTATGAAATCTCAGAAAGGAGAAATGCAGAAGATGATGGTTGCTGCCACATTT
        SRR003165.24861TGGGAGCTGTAGACCGGAGCTGTTCCTATTCGGCCATCTTGGCTCCT-CCCC*TCTCCTCTTTTTTATATAACCTGTGTGACACTGTTCCAGCATTAGATAAAATATTAGATTTAAAGTGGAGTGAGAGGAAGTTTTAAGCTTATTTTA
        SRR003166.705660  GAGCTGTAGACCGGAGCTGTTCCTATTCGGCCATCTTGGCTCCTCCCCC*TCTCCCTCTTTTTTATATAACCTGTGTGACACTGTTCCAGCATTAGATAAAATATTAGATTTAAAGTGGAGTGAGAGGAAGTTTTAAGCTTATTTATTGTTCTCTTTGGGGTTCTATGAAATCTCAG
        SRR005494.8334947                                           CTCCCCC*TCTCCTCTTTTTTATATAACCTGTGTG
        SRR005999.619119 -----------CTCGAGAATTCTGGATCCTCCCATCTTGGCTCCTCCCCC*TCTCCTCTTTTTTATATAACCTGTGTGACACTGTTCCAGCATTAGATAAAATATTAGATTTAAAGTGGAGTGAGAGGAAGTTTCAAGCTTATTTTATTGTTCTCTTTGGGGTTCTATGAAATCTCAGAAAGGAGAAATGCAGAAGATGATGGTTGCTGCCACATTTTTCGATTTTCAAAGATCACTCTGGCCATTTATTTCTGGGGTATCTGGAAAATTTAGTTGTGGTCCCAACATGCTGAATTTTACATTCTAGGAAACACTAGTGAGAATTAGACATGAAATGATGAACTAAGAAAGAAACTACAAATTCT
        SRR005999.621198 -----------CTCGAGAATTCTGGATCCTCCCATCTTGGCTCCTCCCCC*TCTCCTCTTTTTTATATAACCTGTGTGACACTGTTCCAGCATTAGATAAAATATTAGATTTAAAGTGGAGTGAGAGGAAGTTTCAAGCTTATTTTATTGTTCTCTTTGGGGTTCTATGAAATCTCAGAAAGGAGAAATGCAGAAGATGATGGTTGCTGCCACATTTTTCGATTTTCAAAGATCACTCTGGCCATTTATTTCTGGGGTATCTGGAAAATTTGTTGTGGTCCCCAACATGCTGAATTTTACATTCTAGGAAACACTAGTGAGAATTAGACATGAAATGATGAACTAAGAAAGAAACTACAAATTCT
        SRR006422.4640028 --------------------------------------GCTCCTCCCCC*TCTCCTCTTTTTTATATAACCTGTGTGACACTGTTCCAGC

NA12891 Y

Chr_13_60360333_L1
        SRR003211.13382672 30BCLAAXX TATCTCTGTTCCTATTCTGCCATCTTGGCTCCTCCCCC*TCTCCTCTTTTTTATATAACCTGTGTGACACTGTTCCA
        SRR003216.6389626 30BCLAAXX ---GACCTGTTCCTATTCGTCCATCTTGGCTCCTCCCCC*TCTCCTCTTTTTTATATAACCTGTGTGACACTGTTCCAGC
 

NA12892  +/-

Chr_13_60360333_L1 +
        SRR005728.16054959 30BBNAAXX   ----TGTTCCTATTCGGCCATCTTGGCTCCTCCCCC*TCTCCTCTTTTTTATATAACCTGTGTGACACTGTTCCAGCATTA
        SRR005728.16054959 30BBNAAXX   GAGCTGTTCCTATTCGGCCATCTTGGCTCCTCCCCC*TCTCCTCTTTTTTATATAACCTGTGTGACACTGTTCTAGT
        SRR005730.8036469 30BBNAAXX   -----------------------------------CC*TCTCCTCTTTTTTATATAACCTGTGTGACACTGTTCCAGCATTAGATAAAATATTAGATTTAAAGTGGAGTGAG


Chr_13_60360333_L1 -

        SRR003094.3299079 3046HAAXX    ------------------------GGTGGAATAGCTTTCTTCTCTTTTTTATATAACCTGTGTGACACTGTTCCA


******************************
Chr_14_51737509

NA12878  Y

Chr_14_51737509_L1-

Chr_14_51737509_L1+
        SRR000942.335638                                                                                                                                                    AGTCATTTAATTTACAAATGAATTTAGCAACATTATTTTTCTCCTAACAGATATATTTTTCATCAATCCTAAGAC*TCAATCTCTTTTT
        SRR003161.1094430                                                                                                                                                    GTCATTTAATTTACAAATGAATTTAGCAACATTATTTTTCTCCTAACAGATATATTTTTCATCAATCCTAAGAC*TCAATCTCTTT
        SRR003161.1183040                                                                                                                                                    GTCATTTAATTTACAAATGAATTTAGCAACATTATTTTTCTCCTAACAGATATATTTTTCATCAATCCTAAGAC*TCAATCTCTTT
        SRR003746.103769                                                                                                                                                    AGTCATTTAATTTACAAATGAATTTAGCAACATTATTTTTCTCCTAACAGATATATTTTTCATCAATCCTAAGAC*TCAATCTCTTTTTTTTTTTTTTTAACTACTGTAAAACAAAATCCATTTATTATCTCATAGTTCTGTAGGT
        SRR005999.907489                                                                                                                                                    AGTCATTTAATTTACAAATGAATTTAGCAACATTATTTTTCTCCTAACAGATATATTTTTCATCAATCCTAAGAC*TCAATCTCTTTTTTTTTTTTNTTTTTTAACACTAGTAAAACAAATCCTATTTATTATCTCATAGTTCTGTAGGTTAGAAGTCTGGCATTGCATGACG
        SRR006421.7840070                                                                                                                                                    ------------------------------------------------------TTTTTCATCAATCCTAAGAC*TCAATCTCTTTTTTTTTTTTTTTTTTTTTTT

        SRR000924.405331                                                                                                                                                    CCGTCTTCTGCGTCGCTCACGCTGGGAGCTGTAGACCGGAGCTGTTCCTATTCGGCCATCTTGGCTCCTCCCCCC*TCAATCTCTGAAAATAGCATG
        SRR000933.213519.1                                                                                                                                                    GTCTTCTGCGTCGCTCACGCTGGGAGCTGTAGACCGGAGCTGTTCCTATTCGGCCATCTTGGCTCCTCCCCCC*TCAATCTCTGAAAATAGCATGATATTTTAAAATTTCTGATTGTGGCTATCATCATATAGCTATAATTACCC
        SRR000972.67414.1                                                                                                                                                    CGTCTTCTGCGTCGCTCACGCTGGGAGCTGTAGACCGGAGCTGTTCCTATTCGGCCATCTTGGCTCCTCCCCCC*TCAATCTCTGAAAATAGCATGATATTTTAAAATTTCTGATTGTGGCTATCATCATATAGCTATAATTACCC
        SRR000981.162309                                                                                                                                                    CCGTCTTCTGCGTCGCTCACGCTGGGAGCTGTAGACCGGAGCTGTTCCTATTCGGCCATCTTGGCTCCTCCCCCC*TCAATCTCTGAAAATAGCATG
        SRR002606.223671                                                                                                                                                    CCGTCTTCTGCGTCGCTCACGCTGGGAGCTGTAGACCGGAGCTGTTCCTATTCGGCCATCTTGGCTCCTCCCCCC*TCAATCTCTGAAAAATAGCATGATATTTTAAAATTTCTGATTGTGGCTATCATCATATAGCTATAATTACCCACTTACGCACTTCAAAACTTGCGTAAGTATAAGGGTGTAAGTGTCTTG
        SRR002650.305996                                                                                                                                                    ----------GTACGCTCACGCTGGGAGCTGTAGACCGGAGCTGTTCCTATTCGGCCATCTTGGCTCCTCCCCCC*TCAATCTCTGAAAATAGCATGATATTTTAAAATTTCTGATTGTGGCTATCATCATATAGCTATAATTACCCACTTACGCACTTCAAAACTTGCGTAAGTATAAGGGTAGTAAGTGTCTTGAAAGAAATTCTGGGGAAAGCAGTAAGCATTCTTTTAAGATGCAGTGCATTACCAGTTCTCTTGAT
        SRR003743.30621                                                                                                                                                    CCCGTCTTCTGCGTCGCTCACGCTGGGAGCTGTAGACCGGAGCTGTTCCTATTCGGCCATCTTGGCTCCTCCCCCC*TCAATCTCTGAAAATAGCATGATATTTTTAAAA
        SRR003743.90181                                                                                                                                                    CCCGTCTTCTGCGTCGCTCACGCTGGGAGCTGTAGACCGGAGCTGTTCCTATTCGGCCATCTTGGCTCCTCCCCCC*TCAATCTCTGAAAATAGC
        SRR003750.362907                                                                                                                                                    CCGTCTTCTGCGTCGCTCACGCTGGGAGCTGTAGACCGGAGCTGTTCCTATTCGGCCATCTTGGCTCCTCCCCCC*TCAATCTCTGAAAATAGCATGATATTTTAAAATTTCTGATTGTGGCTATCATCATATAGCTATAATTACCCACTTACGCACTTCAAAA
        SRR005494.709473                                                                                                                                                    -----------------------------------------------NTAAGNGGCCATCTTGGCTCCTCCCCCC*TCAATCTCTGAAAATAGCATGAT
        SRR005494.6352410                                                                                                                                                    ---------------------------------------NNNNNNCCGATTCGGCCATCTTGGCTCCTCCCCCC*TCAATCTCTGAAAATA
        SRR005496.2258293                                                                                                                                                    ---------------------------------------NANNNTCCTATTCGGCCATCTTGGCTCCTCCCCCC*TCAATCTCTGAAAATA
        SRR005498.4045236                                                                                                                                                    ---------------------------------------------------------TCTTGGCTCCTCCCCCC*TCAATCTCTGAAAATAGCATGATATTTTAAAATT

NA12891 Y  

Chr_14_51737509_L1+
        SRR003203.8583506 3017HAAXX                                                                                                                                                    --------------------------------------AGATATATTTTTCATCAATCCTAAGAC*TCAATCTCTTTTTTTTTTTTTTTT
        SRR003206.10903345 3017HAAXX                                                                                                                                                    -----------------------------CTCCAAACAGATATATTTTTCATCAATCCTAAGAC*TCAATCTCTTTTTTTT
        SRR003209.7371253 3017HAAXX                                                                                                                                                    ------------------------------CTCCTAACAGATATATTTTTCATCAATCCTAAGAC*TCAATCTCTTTTTTTT

        SRR003206.17141506 3017HAAXX                                                                                                                                                    --------------------------------------------------TGGCTCCTCCCCCC*TCAATCTCTGAAAATAGGATGATATTTTAAAATTTCT
        SRR003209.6891746 3017HAAXX                                                                                                                                                    ---------------------------------------ATTCGGCCATCTTGGCTCCTCCCCCC*TCAATCTCTGAACATACCACGATAT
        SRR003212.5020701 30BCLAAXX                                                                                                                                                    --CCTCTCGCGCCGGGAGCCGTAGCCCGGAGCTGCTCCGCTTCTGCCATCTTGGCTCCTCCCCCC*TCAATCTCTGAAA
        SRR005668.4927348 304TYAAXX                                                                                                                                                    ---------------------------------------ATTCGGCCATCTTGGCTCCTCCCCCC*TCAATCTCTGAAAATAGCATGATAT
        SRR005669.4214635 30AYPAAXX                                                                                                                                                    ---------------------------------------ATTCGGCCATCTTGGCTCCTCCCCCC*TCAATCTCTGAAAATAGCATGATTT
        SRR005669.6205248 30AYPAAXX                                                                                                                                                    ---------------------------------------ATTCGGCCATCTTGGCTCCTCCCCCC*TCAATCTCTGAAAATAGCATGATAT
        SRR005672.5009627 30AYPAAXX                                                                                                                                                    ----------------------------GAGCTGTTCCTATTCGGCCATCTTGGCTCCTCCCCCC*TCAATCTCTGAAAA
        SRR013894.14261961 30G7KAAXX                                                                                                                                                    NNNNNNNNNNNNGGGAGCTGTAGACCGGAGCTGTTCCTATTCGGCCATCTTGGCTCCTCCCCCC*TCAATCTCTG

NA12892  Y  

Chr_14_51737509_L1+
        SRR005725.7577422 30B0UAAXX                                                                                                                                                    ----------------------------------------------TTTTCATCAATCCTAAGAC*TCAATCTCTTTTTTTTTTTTTTTTTTATATTT
        SRR006001.1167841 CTCGAGAATTCTGGATCCTCCTCTGTGGCACAGGATAAATAGTAGATGTTTGATAAATATATATGTGTGTGCATGTGTGTGTGTGTTTTGACTTAAAATTGAACAATAGAAAGTGTGGTCACTTAAAATTAAATTAAATCTGGAACCAGTCATTTAATTTACAAATGAATTTAGCAACATTATTTTTCTCCTAACAGATATATTTTTCATCAATCCTAAGAC*TCAATCTCTTTTTTTTTTTTTAACACTGTAAAACAAATCCATTTATTATCTCATAGTTCTGTAGGTTAGAAGTCTGGCATTGCATGACTGGGTTCTCGACCTAGGCTCTCTTGAGGCTGAAAGCAAAAAGAAAACCAATCAAAACCCTACACTTAACTTTGTTCCCCTTGTATTTTTTAAC
        SRR003093.8700406 3046HAAXX                                                                                                                                                    -------------------------TTTTTCTCCTAACAGATATATTTTTCATCAATCCTAAGAC*TCAATCTCTTT
        SRR003098.6758744 3046HAAXX                                                                                                                                                    ------------------------------------------------------AATCCTAAGAC*TCAATCTCTTTTTTTTTTTTTTTTAAATTTTTAAAAAAAT
        SRR003450.8237958 303KRAAXX                                                                                                                                                    ---------------------------------------------------AACAATCCTAAGAC*TCAATCTCTTTTTTTTTTTTTTTT

        SRR005727.11444874 30BBNAAXX                                                                                                                                                    --------------TATCTCAATGCCACAGCTGNTCCTATTCGGCCCTCTTTGCTCCTCCCCCC*TCAATCTCTGAAAATAGCATTATATT
        SRR005727.13675255 30BBNAAXX                                                                                                                                                    CTCGCTCACGCTGGGAGCTGTAGACCGGAGCTGTTCCTATTCGGCCATCTTGGCTCCTCCCCCC*TCAATCTCT
        SRR005727.15008249 30BBNAAXX                                                                                                                                                    ------------------------------------CTATTCGGCCATCTTGGCTCCTCCCCCC*TCAATCTCTGAAAATAGCATGATATTTTAAAATTTCTGATTGTGGCTA
        SRR005728.7093470 30BBNAAXX                                                                                                                                                    GCGACCGCTGTCTGCGTGGCTGCACCCTGACCTGTTCCTATTCCGCCATCTGGGCTCCTCCCCCC*TCAATCTCT
        SRR005728.7103193 30BBNAAXX                                                                                                                                                    CGGCGCTCGCGCTGGGAGGTGTGGACCGGAGCTGTTCCTATTCGGCCATCTTGGCTCCTCCCCCC*TCAATCTCT
        SRR005728.10610966 30BBNAAXX                                                                                                                                                    ----CGCGCGCTGCTGTGTGTGTGCCGGGTCTGGTCCTAGTCAGCCATCTTGGCTCCTCCCCCC*TCAATCTCTGAAAATA
        SRR005729.11568573 30BBNAAXX                                                                                                                                                    ---CGTCACGTGCGTAACTGTATACCAGAGCTGGTACTGCTCCGCCATCTTGGCTCCTCCCCCC*TCAATCTCTGAAAAT
        SRR005730.8837523 30BBNAAXX                                                                                                                                                    ------------------CGCGAGTCCGTAGCTGTTCCTAGTCGGCCATCTTGGCTCCTCCCCCC*TCAATCTCTGAAAATAGCATGATATTTTA
        SRR003092.5683854 3046HAAXX                                                                                                                                                    -------------------------------------------GGCCATCTTGGCTCCTCCCCCC*TCAATCTCTGAAAATAGCATGATATTTTA


******************************
Chr_15_31819131

NA12878  Y

Chr_15_31819131_L1+
        SRR002581.382299                                                               TTAGTCATTTAGGAGATATTGATTTAAACCTGTTTTAAGATTTTTCAACTTAAAGCAAATGGTGACTTGAGGATT*TATAGTGTTATTTCTT
        SRR002592.264853                                                               TTAGTCATTTAGGAGATATTGATTTAAACCTGTTTTAAGATTTTTCAACTTAAAGCAAATGGTGACTTGAGGATT*TATAGTGTTATTTCTTTCTTTTTTTTTTTTTTTAAT
        SRR002598.98859                                                               ----------------------------AACCTTCGGTTCCAACTTCAACTTAAAGCAAATGGTGACTTGAGGATT*TATAGTGTTATTTCTTTCTTCTTTTTTTTTTTTAATTTATACTTTAAGTTTTAGGGTACATGTGCACATTGTGCAGGTTAGTTACATATGTATACATGTGCCATGCTGGTGCGCTGCACCCACTAACGTGTCATCTAGCATTAGGTATATCTCCCAGTGCTATCCCTCCCCCCTCC
        SRR002605.210077                                                               TTAGTCATTTAGGAGATATTGATTTAAACCTGTTTTAAGATTTTTCAACTTAAAGCAAATGGTGACTTGAGGATT*TATAGTGTTATTTTCTTTTTCTTTTTTTTTTTTTTATTTAATTATTAACGTTTTAAGGTTTAGGAC
        SRR002652.245035                                                               TAGTCATTTAGGAGATATTGATTTAAACCTGTTTTAAGATTTTTCAAACTTAAAGCAAATGGTGACTTGAGGATT*TATAGTGTTATTTCTTTTCTTTTTTTT
        SRR003027.145207                                                               ----------------------------------------------AACTTAAAGCAAATGGTGACTTGAGGATT*TATAGTGTTATTTCTTTTCTTTTTTTTTTTTTTTTAATTAATTACTTTAAGTTTTTAAGGGTTACGATGTTGCA
        SRR003169.631828                                                               TTAGTCATTTAGGAGATATTGATTTAAACCTGTTTTAAGATTTTTCAACTTAAAGCAAATGGTGACTTGAGGATT*TATAGTGTTATTTCTTTCTTTTTTTTTTTTTAATTTATACTTTAAGTTTTAGGGTACATGTGCACATTGTGCAGGTTAGTTACATATGTATACA
        SRR003174.432554                                                               TTAGTCATTTAGGAGATATTGATTTAAACCTGTTTTAAGATTTTTCAACTTAAAGCAAATGGTGACTTGAGGATT*TATAGTGTTATTTCTTTTCGTTTTTTTTTTTTTAATTATACTTTAAGTTTTAGGGTACATGTGCACATTGTGCAGGTTAGTTACATATGTATACATGT
        SRR003177.1373471                                                               TAGTCATTTAGGAGATATTGATTTAAACCTGTTTTAAGATTTTTCAACTTAAAGCAAATGGTGACTTGAGGATT*TATAGTGTTATTTCTTTCTTTTTTTTTTTATTTTTAATTATTACTTTTAAGGTTTTAGGTAC
        SRR003695.299086                                                               TTAGTCATTTAGGAGATATTGATTTAAACCTGTTTTAAGATTTTTCAACTTAAAGCAAATGGTGACTTGAGGATT*TATAGTGTTATTTCTTTCTTTTTTTNTTTTTATTTATATTACTTTA
        SRR003732.86919                                                               -----------AGGAGATATTGATTTAAACCTGTTTTAAGATTTTTCAACTTAAAGCAAATGGTGACTTGAGGATT*TATAGTGTTATTTCTTTTCTTTTTTTTTTTTTTTTAATTTATACTTTAAGTTTTAGGGTACATGTGCACATTGTGCAGGTTAGTTACATATGTATACATGTGCCATGCTGGTGCGCTGCACCCACTAACGTGTCATCTAGCATTAGGTATATCTCCCAGTGCTATCCCCTCCCCCCTCCCCCGACCCCACCACAGTCCCCAGAGTGTGATATTCCCCTT
        SRR003734.33241                                                               AGTCATTTAGGAGATATTGATTTAAACCTTGTTTTAAGTATTTTTCAAACTTAAAGCAAATGGTGACTTGAGGATT*TATAGTGTTATTTCTTTCTTTTTTTTTTTTTTAATTATACTTTAAGTTTTAGGGTACATGTGCACATTGTGCAGGTTAGTTACAT
        SRR006420.852419                                                               --------------------------------------------TCAACTTAAAGCAAATGGTGACTTGAGGATT*TATAGTGTTATTTCTTTCTT
        SRR003211.14125684 30BCLAAXX                                                                       GATTTAAACCTGTTTTAAGATTTTTCAACTTAACGCAAATGGTGACTTGAGGATT*TATAGTGTTATTT

	SRR001023.105310  --------------------------------------------------------------------TCGGCGTTGCTCACACTGGGAGCTGTAGACCGGAGCTGTTCCTATTCGGCCATCTTGGCTCCTCCCCC*TATAGTGTTATTTCATTTTCCAAGGATACCTGCATTTCCACCAGAAAATATTTAAGGGGTTACACATTTCCCGTTTTGGTTAACCTGGATAAATGCGCGTATTTTATTTCTGTTTTCAGCTGATTGGTGATTGGTTCTGTCTAAAGGCATGGTTCTGCTTTCTC
	SRR000938.94814.1 --------------------------------------------------------------------TCGGCGTTGCTCACACTGGGAGCTGTAGACCGGAGCTGTTCCTATTCGGCCATCTTGGCTCCTCCCCC*TATAGTGTTATTTCATTTTCCAAGGATACCTGCATTTCCACCAGAAAATATTTAAGGGGTTACACATTTCCCGTTTTGGTTAACCTGGATAAATGCGCGTATTTTATTTCTGTTTTAGCTGATTGGTGATTGGTTCTGTCTAAAGGCAATGGTTCTGGTCTTTCTCGTTTGGAACCGTAAAGGGGTTTCGAAAGTTTCAAAACCCTTTTCGGTTACCCTAACGGTGGTAGCTGAAAAAATGTAAA
	SRR000931.306002.1 CACTGTCTGGCACTCCCTAGTGAGATGAACCCGGTACCTCAGATGGAAATGCAGAAATCACCCGTCTTCGGCGTTGCTCACACTGGGAGCTGTAGACCGGAGCTGTTCCTATTCGGCCATCTTGGCTCCTCCCCC*TATAGTGTTATTTCATTTTCCAAGGATACCTGCATTTCCACCAGAAAATATTTAAGGGGTTACACATTTCCCGTTTTGGTTAACCTGGATAAATGCGCGTATTTTATTTCTGTTTTCAGCTGATTGGTGATTGGTTC
	SRR001099.195516.1 CACTGTCTGGCACTCCCTAGTGAGATGAACCCGGTACCTCAGATGGAAATGCAGAAATCACCCGTCTTCGGCGTTGCTCACACTGGGAGCTGTAGACCGGAGCTGTTCCTATTCGGCCATCTTGGCTCCTCCCCC*TATAGTGTTATTTCATTTTCCAAGGATACCTGCATTTCCACCAGAAATATTTAAGGGGTTACACATTTCCCGTTTTGGTTAACCTGGATAAATGCGCGTTATTTTATTTCTGTTTTCAGCTGATTGGTGATTTGGTTC
	SRR001099.245303.1 CACTGTCTGGCACTCCCTAGTGAGATGAACCCGGTACCTCAGATGGAAATGCAGAAATCACCCGTCTTCGGCGTTGCTCACACTGGGAGCTGTAGACCGGAGCTGTTCCTATTCGGCCATCTTGGCTCCTCCCCC*TATAGTGTTATTTCATTTTCCAAGGATACCTGCATTTCCACCAGAAAATATTTAAGGGGTTACACTATTTCCCGTTTTGGTTAACCTGGATAAATGCGCGTTATTTTATTTCTTGTTTTCAGCTGATTGGTGTATTTGGTTTC
	SRR001099.177186.1 CACTGTCTGGCACTCCCTAGTGAGATGAACCCGGTACCTCAGATGGAAATGCAGAAATCACCCGTCTTCGGCGTTGCTCACACTGGGAGCTGTAGACCGGAGCTGTTCCTATTCGGCCATCTTGGCTCCTCCCCC*TATAGTGTTATTTCATTTTCCAAGGATACCTGCATTTCCACCAGAAAATATTTAAGGGGTTACACTATTTTCCCGTTTTGGTTAACCTGGATAAATGCGCGTTATTTTATTTCTTGTTTTCAGCTGTATTGGTGATTTGGTTTC
        SRR002651.401958                                                                                                                      CCATCTTGGCTCCTCCCCCC*TATAGTGTTATTTCATTTTCCAAGGATACCTGCATTTCCACCAGAAAATATTTAAGGGGTTACACATTTCCCGTTTTGGTTAACCTGGATAAATGCGCGTATTTTATTTCTGTTTTCAGCTGATTGGTGATTGGTTCTGTCTAAAGGCATGGTTCTGCTTTCTCTACTAATGTGGCCTTGTTTTTCCCTCACAGAAATATGACCCAGATCTTTCCGAATGGCCCTGCCTTGTCTCAGTGCTATAGCGTGGGGCCTTCG

Chr_15_31819131_L1-

NA12891  +/-

Chr_15_31819131_L1+
        SRR003212.732049 30BCLAAXX                                                               ---------TGATTTAAACCTGTTTTAAGATTTTTCAACTTAAAGCAAATGGTGACTTGAGGATT*TATAGTGTTATTTCTTTCTT
        SRR003219.12477293 304JJAAXX                                                               --------------------------------------------------TGACTTGAGGATT*TATAGTGTTATTTCTTTCTTTTTTTTTTTTTTTTTTTT
        SRR003223.1509102 304JJAAXX                                                               --------------------------------AAAAACTTAAAGCAAATGGTGACTTGAGGATT*TATAGTGTTATTTCTTTCT
        SRR003226.7478639 302P8AAXX                                                               ----------------------TTTAAGATTTTTCAACTTAAAGCAAATGGTGACTTGAGGATT*TATAGTGTT
        SRR005664.3176339 304TYAAXX                                                               ----------------------------ATTTTTCAACTTAAAGCAAATGGTGACTTGAGGATT*TATAGTGTTATTTCT
        SRR005670.3729830 30AYPAAXX                                                               -----------------------GTAAGATTTTTCAACTTAAAGCAAATGGTGACTTGAGGATT*TATAGTGTTA
        SRR005672.272299 30AYPAAXX                                                               -----------------------------ATTTTTCAACTTAAAGCAAATGGTGACTTGAGGATT*TATAGTGTTATTTCT

	SRR003206.6594109                                                                                                                             TGCTCCTCCCCC*TATAGTGTTATTTCATTTTCCAAGGATACCTGCATTTCC


Chr_15_31819131_L1-
        SRR003211.14125684 30BCLAAXX                                                                       GATTTAAACCTGTTTTAAGATTTTTCAACTTAACGCAAATGGTGACTTGAGGATT*TATAGTGTTATTTAGATCGCAAAATAACACTATAAATCCTCAAGTCACCATTTGCTTTAAGTTGAAAAATCTTACAACAGGTTTAAATCAGCTCGGA


NA12892   +/-
                                                                                                                                       ]
Chr_15_31819131_L1-
        SRR005725.2554819 30B0UAAXX                                                                                      TTAAGATTTTTCAACTTAAAGCAAATGGTGACTTGAGGATT*TATAGTGTTT
        SRR005733.9360968 309KCAAXX                                                               ----------------------------------------------AATGGTGACTTGAGGATT*TATAGTGTTATTTCATTTTCCAAGGATACCTGC
        SRR003455.7150042 303KRAAXX                                                               ------------------------------------------------TGGTGACTTGAGGATT*TATAGTGTTATTTCATTTTCCA
        SRR003092.8673330                                                                                                                                       TT*TATAGTGTTATTTCATTTTCCAAGGATACTTGTATTTTTATTAGAAAAT
	SRR003451.8552223                                                                                                                                      ATT*TATAGTGTTATTTCATTTTCCAAGGATACCTGCAT

Chr_15_31819131_L1+
	SRR005728.5698341                                                                                              CTGACCGGAGCTGTTCCTATTCGGCCATCTTGGCTCCTCCCCC*TATAGTGTTATTTCATTTTCCAAGGATACCTGC
	SRR005729.4618695                                                                                                                    GGCCATCTTGGCTCCTCCCCC*TATAGTGTTATTTCATTTTCCAAGGATACCTGCATCTCCACCAGAAAACACTTAA
	SRR005732.7195065                                                                                                               TATNCGGCCGTCTTGGCTCCTCCCCC*TATAGTGTTATTTCATTTTCCAAGG
**************************
Chr_15_54038444

NA12878 +/-

Chr_15_54038444_L1+
	SRR002611.6114 FBMSH2Y01ENZXK                                                TTAGTGCCTTCTCTCTAACTCTTGATCATTCTAGCTAGAGGTTTAAAACTTTAATTGATGTC*GGGGAGGAGCGTTGGAACCGAAAGGGTTTGAATTCAACCCTTTCGGTTCCAACATAGGTCAGGTGACGATAAGGCCTAAGAACTTCACATGCCCCTTAGAACCAGCCAACACCAACAGAGCAAATCTTTTGGGAAAGTTTTTCCCTGAATACAAGGTTCTCCTA
	SRR000961.464729                                                  ATTACCAGTAATTAGTGCCTTCTCTCTAACTCTTGATCATTCTAGCTAGAGGTTTAAAACTTTAATTGATGTC*GGGGAGGAGCCAAGATGGCCGAATGGGAACAGCTCCGGTCTACAGCTCCCAGCGTGAGCGACGCAGAAGACGGTGATTTCTGCATTTCCATCTGAGGTACCGGGTTCATCTCACTAGGGAGTGCCAGACAGTGGGCGCAGGTC
 	SRR003405.377152 FEHX1DR02H43A0        TATAGCAATGCCCCAGTTTTCATTCTCATTACCAGTAATTAGTGCCTTCTCTCTAACTCTTGATCATTCTAGCTAGAGGTTTAAAACTTTAATTGATGTC*GGGGAGGAGCCGAGATGGCCGAATAGGAACAGCTCCGGTCTACAGCTCCCAGCGTGAG
	SRR003699.356525 FEFBJ6L02IGA8A        TATAGCAATGCCCCAGTTTTCATTCTCATTACCAGTAATTAGTGCCTTCTCTCTAACTCTTGATCATTCTAGCTAGAGGTTTAAAACTTTAATTGATGTC*GGGGAGGAGCCGAGATGGCCGAATAGGAACAGCTCCGGTCTACAGCTCCCAGCGTGAG

Chr_15_54038444_L1-                                                     
	SRR001108.218099  E8S5AQM01CKI7O  GGGTCTATAGCAATGCCCCAGTTTTCATTCTCATTACCAGTAATTAGTGCCTTCTCTCTAACTCTTGATCATTCTAGCTAGAGGTTTAAAACTTTAATTGATGTCTTCAAATAACAAGCTTTTGATTACAATTAATTTTTTTTCACCATTGTCCACTTTCTCTTTCACTGTATTTTGGCCCTTGTCTTTATTATTTCTTCCCTTCTACTTTATTTTAGAATTCATTCCGCTTCTTTCTTTTTTACTAATTTTATTAAGGCAGAACC
	SRR006425.171181 3049TAAXX:8:2:392:557                                                                              GGTTTAAAACTTTAATTGATGTCTTCAAATAACAAGCTTTTGATTACAATA

NA12891 N

Chr_15_54038444_L1-
	SRR003213.11860613                                                           TTAGTGCCTTCTCTCTAACTCTTGATCATTCTAGCTAGAGGTTTAAAACTTTAATTGATGTCTTCAAATAACAAGA
	SRR003218.6620554			                                                        TCTTGATCATTCTAGCTAGAGGTTTAAAACTTTAATTGATGTCTTCAAATA
	SRR003224.496652					                                       CTCTTGATCATTCTAGCTAGAGGTTTAAAACTTTAATTGATGTCTTCAAAT


NA12892 +/-
Chr_15_54038444_L1+
	SRR005727.4823008	                                                                          TTGATCATTCTAGCTAGAGGTTTAAAACTTTAATTGATGTC*GGGGAGGAGCCAAGATGGCGGAATAGGAAAAGATG
Chr_15_54038444_L1-    
	SRR005727.13231570                                                          TTTAGTGCCTTCTCTCTAATTCTTGATCATTCTAGCTAGAGGTTTAAAACTTTAATTGATGTCTTCAAATAACAAG

**************************
PRKCA
Chr_17_62067759

NA12878  +/-

Chr_17_62067759_L1-
        SRR000975.469922.1 GATAATTCATAGATATATAGCATATATATAGATAATATCATATATAATACACTATGTTAATAAAATATCTAAAATATTTAGTTGGAACCGAAAGGGTTTGAATCAAACCCTTTCGGTTCCAACAAGCTTAAAAAATAAAATAAAATAAATAAAAATCAATTCAGTAAATAAAAATCCCTTAAAATATTCATATTTATTT
        SRR001623.28555 ------------------------------------------------------AAAACAACAGTAAATATCTAAAATATTTAGTGGCGAAGTCACCACCACCCATTGTGTGACTCCAGAGAATGATGCACAGTCTGGTGTTATCGAACCTTGACTTGGGGCTGGGGAGTGGTGGGGCCTGAGCTTGGCTTAATCTAAAACGTGGTCCTTTCATGACTAAAATGAGCATTGTGCTTCTTCTCCTCCCAGGACCCCAGTTGGAACCGAAAGGGTTTGAATTC
        SRR002626.122027 ----------------CACTCCAGCCTGGGCGACGAGCAAGACTCTGTCTCAAAAAACAACAGTAAATATCTAAAATATTTAGTGGCGAAGTCACCACCACCCATTGTGTGACTCCAGAGAATGATGCACAGTCTGGTGTTATCGAACCTTGACTTGGGGCTGGGGAGTGGTGGGGCCTGAGCTTGGCTTAATCTAA
        SRR002630.272375 -----------------------------------------------------AAAACAACAGTAAATATCTAAAATATTTAGTGGCGAAGTCACCACCACCCATTGTGTGACTCCAGAGAATGATGCACAGTCTGGTGTTATCGAACCTTGACTTGGGGCTGGGGAGTGGTGGGGCCTGAGCTTGGCTTAATCTAAAAACGTGGTCCTTTCATGACTAAAATGAGCATTGTGCTTCTTCTCCTCCCAGGACCCCAGTTGGAACCGAAAGGGTTTGAATTCAAA
        SRR003082.1581576 -----------------------------------------------------------CAGTAAATATCTAAAATATTTAGTGGCGAAGTCACC
        SRR003169.631049 TGAGATCGCGCCACTGCACTCCAGCCTGGGCGACGAGCAAGACTCTGTCTCAAAAAACAACAGTAAATATCTAAAATATTTAGTGGCGAAGTCACCACCACCCATTGTGTGACTCCAGAGAATGATGCACAGTCTGGTGTTATCGAACCTTGACTTGGGGCTGGGGAGTGGTGGGGCCTGAGCTTGGCTTAATCTAAAAACGTGGTCCTTTCATGACTAAAATGAGCATTGTGCTTCTTCTCCTCCCAGGACCCCAGGAGCAAGCACAAGTTCAAAATCCACACTTACGGAAGCCCCACCTTCTGCGATCACTGTGGGTCACTGCTCTATGGACTTATCCATCAAGGGATGAAATGTGACAGTAAGTAAGTTTTCTTTTCCAGTTCATA
        SRR003172.641759 CTGAGATCGCGCCACTGCACTCCAGCCTGGGCGACGAGCAAGACTCTGTCTCAAAAACAACAGTAAATATCTAAAATATTTAGTGGCGAAGTCACCACCACCCATTGTGTGACTCCAGAGAATGATGCACAGTCTGGTGTTATCGAACCTTGACTTGGGGCTGGGGAGTGGTGGGGCCTGAGCTTGGCTTAATCTAAAAACGTGGTCCTTTCATGACTAAAATGAGCATTGTGCTTCTTCTCCTCCCAGGACCCCCAGGGAGCAAGCACAAGTTCAAAATCCACACTTACGGAAGCCCCACCTTCTG
        SRR003172.817788 CTGAGATCGCGCCACTGCACTCCAGCCTGGGCGACGAGCAAGACTCTGTCTCAAAAACAACAGTAAATATCTAAAATATTTAGTGGCGAAGTCACCACCACCCATTGTGTGACTCCAGAGAATGATGCACAGTCTGGTGTTATCGAACCTTGACTTGGGGCTGGGGAGTGGTGGGGCCTGAGCTTGGCTTAATCTAAAAACGTGGTCCTTTCATGACTAAAATGAGCATTGTGCTTCTTCTCCTCCCAGGACCCCAGGAGCAAGCACAAGTTCAAATCCACACTTACGGAAGCCCCACCTTCTGCGATCACTGTGGGTCACTGCTCTATGGACTTATCCATCAAGGGATGAAATGTGACA
        SRR003178.81332 CTGAGATCGCGCCACTGCACTCCAGCCTGGGCGACGAGCAAGACTCTGTCTCAAAAAACAACAGTAAATATCTAAAATATTTAGTGGCGAAGTCACCACCACCCATTGTGTGACTCCAGAGAATGATGCACAGTCTGGTGTTATCGAACCTTGACTTGGGGCTGGGGAGTGGTGGGGCCTGAGCTTGGCTTAATCTAAAAACGTGGTCCTTTCATGACTAAAATGAGCATTGTGCTTCTTCTCCTCCCAGGACCCCAGGAGCAAGCACAAGTTCAAAATCCACACTTACGGAAGCCCCACCTTCTGCGATCACTGTGGGTCACTGCTCTATGGACTTATCCATCAAGGGATGAAATGTNACAGTAAGTAAGTTTTCTTTTCCAGTTCATAGCGAGGCT
        SRR003178.677219 TGAGATCGCGCCACTGCACTCCAGCCTGGGCGACGAGCAAGACTCTGTCTCAAAAAACAACAGTAAATATCTAAAATATTTAGTGGCGAAGTCACCACCACCCATTGTGTGACTCCAGAGAATGATGCACAGTCTGGTGTTATCGAACCTTGACTTGGGGCTGGGGAGTGGTGGGGCCTGAGCTTGGCTTAATCTAAAAACGTGGTCCTTTCATGACTAAAATGAGCATTGTGCTTCTTCTCCTCCCAGGACCCCAGGAGCAAGCACAAGTTCAAAATCCACACTTACGGAAGCCCCACCTTCTGCGATCACTGTGGGTCACTGCTCTATGGACTTATCCATCAAGGGATGAAATGTGACAGTAAGTAAGTTTTCTTTCCAGTTCATAGCGAGGCTCTGTAGCTCATGCTCAGGGTTTNCTT
        SRR003178.1134137 GAGATCGCGCCACTGCACTCCAGCCTGGGCGACGAGCAAGACTCTGTCTCAAAAAACAACAGTAAATATCTAAAATATTTAGTGGCGAAGTCACCACCACCCATTGTGTGACTCCAGAGAATGATGCACAGTCTGGTGTTATCGAACCTTGACTTGGGGCTGGGGAGTGGTGGGGCCTGAGCTTGGCTTAATCTAAAAACGTGGTCCTTTCATGACTAAAATGAGCATTGTGCTTCTTCTCCTCCCAGGACCCCCAGGAGCAAGCACAAGTTCAAAATCCACACTTACGGAAGCCCCACCTTCTGCGATCACTGTGGGTCACTGCTCTATGGACTTATCCATCAAGGGATGAAATGTGACAGTAAGTAAGTTTTCTTTCCAGTTCATAGCGAGGCTCTGTAGCTCATGCTCAGGGTTTN
        SRR003185.1145599 AGATCGCGCCACTGCACTCCAGCCTGGGCGACGAGCAAGACTCTGTCTACAAAAAACAACAGTAAATATCTAAAATATTTAGTGGCGAAGTCACCACCACCCATTGTGTTGACTCCAGAGAATGATGCACAGTCTGGTGTTATCGAACCTTGACTTGGGCTGGGAGTGGTGGGCC
        SRR003688.181171 TGAGATCGCGCCACTGCACTCCAGCCTGGGCGACGAGCAAGACTCTGTCTCAAAAAACAACAGTAAATATCTAAAATATTTAGTGGCGAAGTCACCACCACCCATTGTGTGACTCCAGAGAATGATGCACAGTCTGGTGTTATCGAACCTTGACTTGGGGCTGGGGAGTGGTGGGGCCTGAGCTTGGCT
        SRR003792.16344 CTGAGATCGCGCCACTGCACTCCAGCCTGGGCGACGAGCAAGACTCTGTCTCAAAAAACAACAGTAAATATCTAAAATATTTAGTGGCGAAGTCACCACCACCCATTGTGTGACTCCAGAGAATGATGCACAGTCTGGTGTTATCGAACCTTGACTTGGGGCTGGGGAGTGGTGGGGCCTGAGCTTGGCT

Chr_17_62067759_L1+
        SRR000964.518187 ----------CCACTGCACTCCAGCCTGGGCGACGAGCAAGACTCTGTCTCAAAAAACAACAGTAAATATCGAA*GGGGAGGAGCTGAGCGGGCTGGCAAGGCN
        SRR001625.304235 ---------------------------------------------TGTCTCAAAAAACAACAGTAAATATCGAA*GGGGAGGAGCCAAGATGGCCGAATAGGAACAGCTCCGGTCTACAGCTCCCAGCGTGAGCGACGCAGAAGACGGTGATTTCTGCATTTCCATCT
        SRR002587.46188 CTGAGATCGCGCCACTGCACTCCAGCCTGGGCGACGAGCAAGACTCTGTCTCAAAAAACAACAGTAAATATCGAA*GGGGAGGAGCCAAGATGGCCGAAT
        SRR002601.46938 -----ATCGCGCCACTGCACTCCAGCCTGGGCGACGAGCAAGACTCTGTCTCAAAAAACAACAGTAAATATCGAA*GGGGAGGAGCCAAGATGGCCGAATA
        SRR003016.489694 TGAGATCGCGCCACTGCACTCCAGCCTGGGCGACGAGCAAGACTCTGTCTCAAAAAACAACAGTAAATATCGAA*GGGGAGGAGCCAAGATGGCCGAATAGGAACAGCTCC
        SRR003164.411633 TGAGATCGCGCCACTGCACTCCAGCCTGGGCGACGAGCAAGACTCTGTCTCAAAAAACAACAGTAAATATCGAA*GGGGAGGAGCCAAGATGGCCGAATAGGAACAGCTCCGGTCTACAGCTCCCAGCGTGAGCGACGCAGAAGACGGTGATTTCTGCATTTCCATCTGAGGTACCGGGTTCATCTCACTAGGGAGTGCCAGACAGTGGGCGCAGGCCAGTGTGTGTGCGCACCGTG
        SRR003183.1106808 AGATCGCGCCACTGCACTCCAGCCTGGGCGACGAGCAAGACTCTGTCTCAAAAAAACAACAGTAAATATCGAA*GGGGAGGAGCCAAGATGGCCGAATAGGAACAGCTCCGGTC
        SRR003796.1230237 GAGATCGCGCCACTGCACTCCAGCCTGGGCGACGAGCAAGACTCTGTCTCAAAAAACAACAGTAAATATCGAA*GGGGAGGAGCCAAGATGGCCGAATAGGAACAGCTCCGGTCTACAGCTCCCAGCGTGAGCGACGCAGAAGACGGTGATTTCTGCATTTCCATCTGAGGTACCGGGTTCATCTCACTAGGGAGTGCCAGACAGTGGGCGCAGGCCAGTGTGTGTGCGCACCGTGCGCGAGCCGAAGCAGGGCGAGGCATTGCCTCACCTGGGAAGCGCAAGGGTCAGGGAGTTCCTTCCG
        SRR005498.7499427 -----------------------------------------------CTCAAAAAACAACAGTAAATATCGAA*GGGGAGGAGCCAAGATGGCCGAAA

NA12891  +/-

Chr_17_62067759_L1-
        SRR003212.13494353 30BCLAAXX            -------------------------------------CAGTAAATATCTAAAATATTTAGTGGCGAAGTCACCACCACCCATTGTGTGACTCCAGAGAATGATGCACAGTCTG
        SRR003212.13494353 30BCLAAXX            ------------------------------------ACAGTAAATATCTAAAATATTTAGTGGCGAAGTCACCACCACCCATTGTGTGACTCCAGAGAATGATGCACAGTCT
        SRR003230.8622967 302P8AAXX            -----------------------------------------TAAATATCTAAAATATTTAGTGGCGAAGTCACCACCACCCCTTGTGTGACT
        SRR005672.4826957 30AYPAAXX            ------------------------------------AACAGTAAATATCTAAAATATTTAGTGGCGAAGACACCACCACACCTCGTG
        SRR013888.10348826 305BDAAXX            -----------------------------------AACAGTAAATATCTAAAATATTTAGTGGCGAAGTCACCACCACCCATTGTG
Chr_17_62067759_L1+
        SRR003214.9196468 30BCLAAXX                        GAGCAAGACTCTGTCTCAAAAAACAACAGTAAATATCGAA*GGGGAGGAGCCAAGATGGCCGAATAGGAACAGCTAG
        SRR003213.1171486 30BCLAAXX           AACAAAAAAAAAAAAAAAAAAAAAAAAAAAAAAAA*CAACAAAAAATATCTAAAATATTTAGTGGCGAAGTCACCAC
        SRR003220.16039462 304JJAAXX           ----------NNGANTCAAAGAAAAAAAAAAAAA*CAACAGTAAATATCTAAAATATTTAGT
        SRR003203.1036219 3017HAAXX ---------------------AAAAAAAAAAAAAAAAAAAAAAAA*CAACAGTAAATATCTAAAATATTTAGT

NA22892  N

Chr_17_62067759_L1-
        SRR005723.4690696 30B0UAAXX -----------------------------GAGTCTGTATAAAAAAGCAACAGTAAATATCTAAAATATTTAGTGGCGAAG
        SRR005726.7201289 30BBNAAXX -----------------------------------------------AACAGTAAATATCTAAAATATTTAGTGGCGAAGTTACAAACCACCATAGTGTGATATCACAGATTGTGTGACGAGA
        SRR005727.1511591 30BBNAAXX ------ACTGCAGCCCGGGCGACGAGCAAGACTCTGTCTCAAAAAACAGCAGTAAATATCTAAAATATTTAGTGGCGAAGTC
        SRR003105.5118226 301KPAAXX -----------------------------------------------------AAATATCTAAAATATTTAGTGGCGAAGTCACCACCACCCATTGTGNNNNNN
Chr_17_62067759_L1+

*********************
Chr_18_12481262

NA12878  +/-

Chr_18_12481262_L1-
        SRR001625.225855 GAAAGACTTACTGTTAACATGTGAATACTACCCAAAGCTATATACAGATCCAATAGAATCCCCAAGAAAATCCTAATGGTATTTTTACAGAAGTAGAAGATAA
        SRR002649.357655 ----------------------------------------------------------TCCCCAAGAAAATCCTAATGGTATTTTTTACTAGAAGTAGAAGATAATCCTAAAATTCCTATGGAACCACAAAAGACAATGAATAGCCAATCAATCTTGAGAAAGAATAACAAAGCCAGAGACATCACACTTTCTGATCTTACAATATATTATAAAGTTACAATAACAAAAACAGCATGGTACTGGCAAACAACAGTGGAACAGAACAAAGAGTCCAGAAATGAACCCACACATATACAGT
        SRR003725.604561 GAAAGACTTACTGTTAACATGTGAATACTACCCAAAGCTATATACAGATCCAATAGAATCCCCAAGAAAATCCTAATGGTATTTTTTACAGAAGTAGAAGATAATCCTAAAATTCCTATGGAACCACAAAAGACAATGAATAGCCAATCAATCTTGAGAAAGAATAACAAAGCCAGAGACATCACACTTTCTGATCTTACAATATATTATAAA
        SRR003728.195019 GAAAGACTTACTGTTAACATGTGAATACTACCCAAAGCTATATACAGATCCAATAGAATCCCCAAGAAAATCCTAATGGTATTTTTTTACAGAAGTAGAAGATAATCCTAAAATTCCTATGGAACCACAAAAGACAATGAATAGCCAATCAATCTTGAGAAAGAATAACAAAGCCAGAGACATCACACTTTCTGATCTTACAATATATTATAAAG
        SRR003739.507543 GAAAGACTTACTGTTAACATGTGAATACTACCCAAAGCTATATACAGATCCAATAGAATCCCCAAGAAAATCCTAATGGTATTTTTTACAGAAGTAGAAGATAATCCTAAAATTCCTATGGAACCACAAAAGACAATGAATAGCCAATCAATCTTGAGAAAGAATAACAAAGCCAGAGACATCACACTTTCTGATCTTACAATA
        SRR003782.484858 GAAAGACTTACTGTTAACATGTGAATACTACCCAAAGCTATATACAGATCCAATAGAATCCCCAAGAAAATCCTAATGGTATTTTTTACAGAAGTAGAAGATAATCCTAAAATTCCTATGGAACCAA
        SRR006422.10258356                                                CCAATAGAATCCCCAAGAAAATCCTAATGGTATTTTTTACAGAAGTA

          
Chr_18_12481262_L1+
        SRR003691.496284 GAAAGACTTACTGTTAACATGTGAATACTACCCAAAGCTATATACAGATCCAATAGAATCCCCAAGAAAATCCT*GGGGAGGAGCCAAGATGGCCGAATAGGAACAGCTCCGGTCTACAGCTCCCAGCGTGAGCGACGCAGAAGACGGTGATTT
        SRR003691.520238 GAAAGACTTACTGTTAACATGTGAATACTACCCAAAGCTATATACAGATCCAATAGAATCCCCAAGAAAATCCT*GGGGAGGAGCCAAGATGGCCGAATAGGAACAGCTCCGGTCTACAGCTCCC
        SRR003701.305182 GAAAGACTTACTGTTAACATGTGAATACTACCCAAAGCTATATACAGATCCAATAGAATCCCCAAGAAAATCCT*GGGGAGGAGCC
        SRR003710.302500 ------------------------------------------------------AGAATCCCCAAGAAAATCCT*GGGGAGGAGCCAAGATGGCCGAATAGGAACAGCTCCGGTCTACAGCTCCCAGCGTGAGCGACGCAGAAGACGGTGATTTCTGCATTTCCATCTGAGGTACCGGGTTCATCTCACTAGGGAGTGCCAGACAGTGGGCGCAGGCCAGTGTGTGTGCGCACCGTGCGCGAGCCGAAGCAGGGCGAGGCATTGCCTCACCTGGGAAGCGCAAGGGTCAGGGAGTTCCCTTTCCG
        SRR003715.139044 GAAAGACTTACTGTTAACATGTGAATACTACCCAAAGCTATATACAGATCCAATAGAATCCCCAAGAAAATCCT*GGGGAGGAGCCAAGATGGCCGAATAGGAACAGCTCCGGTCTACAGCTCCCAGCGTGAGCGACGCAGAAGACGGTGATTTCTGCATTTCCATCTGAGGTACCGGGTTCATCTCACT
        SRR003715.242277 GAAAGACTTACTGTTAACATGTGAATACTACCCAAAGCTATATACAGATCCAATAGAATCCCCAAGAAAATCCT*GGGGAGGAGCCAAGATG

	SRR003013.320162 ATGTGAAACTTATTGTATGCTGGTTACACCTCAATAAAGCTGTTAAATTAAAAAAAAAAAAAAAAGAAAATCCTAATGGTATTTTTTACAGAAGTAGAAGATAATCCTAAAATTCCTATGGAACCACAAAAGACAATGGTTGGAACCGAAAGGGTTTGAATT 

NA12891 N

Chr_18_12481262_L1-
        SRR003205.8163648 3017HAAXX                                      TACAATAGAATCCCCAAGAAAATCCTAATGGTATTTTTTACAGAAGTAGAA
	SRR003212.9533629 AAAGACTTACTGTTAACATGTGAATACTACCCAAAGCTATATACAGATCCAATAGAATCCCCAAGAAAATCCTAAT
Chr_18_12481262_L1+

NA12892  +/-

Chr_18_12481262_L1-
        SRR003095.2054970 3046HAAXX                             ATATACAGATCCAATAGAATCCCCAAGAAAATCCTAATGGTATTTTTTACA
Chr_18_12481262_L1+
        SRR003095.4464451 3046HAAXX                                                TACACAAGAAAATCCT*GGGGAGGAGCCAAGATGGCCGAATAGGAACAGCTC
